# Supplementary material for: Molecular Genetic Basis of Reproductive Fitness in Tibetan Sheep on the Qinghai-Tibet Plateau
Source: Genes (Basel). 2025 Jul 29;16(8):909. doi: 10.3390/genes16080909 (PMC12385295; doi:10.3390/genes16080909)
Supplement: Supplementary file 1 [file genes-16-00909-s001.zip › Supplementary Tables.xlsx]

## Sheet: SupplementaryTable
Molecular Genetic Basis of Reproductive Fitness in Tibetan Sheep on the Qinghai-Tibet Plateau
Wangshan Zheng1,3*#, Siyu Ge1*, Zehui Zhang2*, Ying Li1, Yuxing Li, Yan Leng1, Yiming Wang1, Xiaohu Kang1, Xinrong Wang4# 1School of Biological and Pharmaceutical Engineering, Lanzhou Jiaotong University, Lanzhou, Gansu, China; 2State Key Laboratory of Primate Biomedical Research, Kunming University of Science and Technology, Kunming, 650500, China; 3Provincial R&D Institute of Ruminants in Gansu…

## Sheet: T.S1
Supplementary Table S1 The sample information in study
Group	Sample Size	study Accession	Depths
Tibetan Sheep	24	PRJCA007246	7.2
Tibetan Sheep	30	PRJNA304478	6.4
Tibetan Sheep	25	PRJNA675420	10
Tibetan Sheep	20	PRJNA797957	10
Tibetan Sheep	63	PRJCA016837	15
This study	12	PRJCA042340	10
Hu Sheep	10	PRJNA624020	25
Small tail Han	10	PRJNA624020	25
Large-tailed Han Sheep	10	PRJNA624020	25
Total	204	-	-
1.Li C, Wu Y, Chen B, Cai Y, Guo J, Leonard AS, Kalds P, Zhou S, Zhang J, Zhou P, et al. 2022. Markhor-derived Introgression of a Genomic Region Encompassing PAPSS2 Confers High-altitude Adaptability in Tibetan Goats. Mol Biol Evol 39. 2.Li X, Han B, Liu D, Wang S, Wang L, Pei Q, Zhang Z, Zhao J, Huang B, Zhang F, et al. 2024. Whole-genome resequencing to investigate the genetic diversity and mec…

## Sheet: T.S2
Supplementary Table S2 310 Tibetan sheep-vs-Hu DEGs (THDEGs)
GeneID	foldChange(XW/ZYH)	log2FoldChange	pval	padj
LOC101120000	10.0862	3.33431	2.55e-10	5.02e-06
LOC114117240	113.502	6.82658	2.07e-09	2.04e-05
LOC101117129	0.360499	-1.47193	7.51e-09	4.93e-05
DPY19L2	22.4404	4.48803	2.15e-08	0.000105936
LOC101120051	35.402	5.14576	3.97e-08	0.000133517
LOC101121062	0.368818	-1.43902	4.07e-08	0.000133517
CMTM2	7.79261	2.96211	8.18e-08	0.000230027
CAPN11	7.35944	2.8796	1.12e-07	0.000276239
RPGRIP1	3.25022	1.70054	1.74e-07	0.000380383
LOC105616883	0.194831	-2.35971	2.02e-07	0.000398275
DEGS2	0.425421	-1.23304	2.74e-07	0.000491347
DDX53	81.0645	6.341	4.43e-07	0.000727057
LOC121818378	0.422603	-1.24262	9.82e-07	0.00148819
TUBA4A	0.451696	-1.14658	1.37e-06	0.00193023
LOC101120076	18.8437	4.23601	6.82e-06	0.00787937
LRRC36	10.4303	3.3827	8.69e-06	0.00787937
LOC121816016	7.95864	2.99252	9.2e-06	0.00787937
LOC101119791	7.83807	2.9705	8.49e-06	0.00787937
CRISP2	7.29873	2.86765	8.52e-06	0.00787937
TEKT1	7.20751	2.8495	6.48e-06	0.00787937
PGK2	6.59414	2.72118	8.5e-06	0.00787937
COPS9	2.02397	1.01719	9.12e-06	0.00787937
ZNF275	0.54243	-0.88249	8.55e-06	0.00787937
LOC101114465	9.52013	3.25098	1.06e-05	0.00800226
SHMT1	0.515879	-0.954894	1.04e-05	0.00800226
IL20RA	0.433926	-1.20448	9.84e-06	0.00800226
GSG1	6.43971	2.687	1.17e-05	0.00809306
CLGN	3.33574	1.73801	1.19e-05	0.00809306
TEX14	2.09307	1.06562	1.19e-05	0.00809306
ROPN1	10.0409	3.32782	1.3e-05	0.00850393
GCAT	0.532663	-0.908705	1.48e-05	0.00937762
ACTRT2	10.0816	3.33365	1.75e-05	0.0107881
TFR2	0.412729	-1.27673	1.98e-05	0.0118004
GAS2L1	0.544536	-0.8769	2.39e-05	0.0138378
BOLL	8.52597	3.09186	3.03e-05	0.0170722
LOC101111693	24.9783	4.6426	3.43e-05	0.0175569
GK2	9.0832	3.1832	3.38e-05	0.0175569
LOC101120207	2.59523	1.37586	3.47e-05	0.0175569
CASP8	1.82264	0.866027	3.48e-05	0.0175569
CETN1	6.25059	2.64399	3.95e-05	0.0194551
FNDC11	27.5657	4.7848	4.28e-05	0.0205724
SPEM2	4.98587	2.31784	4.48e-05	0.0209971
FSIP2	9.80708	3.29382	4.75e-05	0.0212429
LOC101110438	4.05801	2.02077	4.74e-05	0.0212429
CCDC3	0.561855	-0.83173	5.09e-05	0.0222629
LOC101123268	3.52713	1.8185	5.75e-05	0.0246294
SHCBP1L	2.52155	1.33431	6.06e-05	0.0253745
POM121L2	8.57184	3.09961	6.58e-05	0.0264571
TLCD1	0.533974	-0.905159	6.58e-05	0.0264571
GJB7	2.07007	1.04968	8.07e-05	0.0317656
SYCE1	12.352	3.62667	8.25e-05	0.0318557
DHCR7	0.579997	-0.785883	8.45e-05	0.0319959
PDHA2	29.3587	4.87571	8.93e-05	0.0325584
LOC101102155	0.38347	-1.38281	8.78e-05	0.0325584
GTSF1L	11.1425	3.478	9.54e-05	0.0341511
LOC114116088	2.47537	1.30764	0.00010691	0.0375943
CABS1	7.54437	2.9154	0.000111761	0.0380475
DNAJB3	5.56231	2.47568	0.000112064	0.0380475
PPP1R42	6.98975	2.80524	0.000123531	0.0386122
C1H1orf56	5.78352	2.53195	0.000118516	0.0386122
CCDC60	4.44708	2.15286	0.000122081	0.0386122
LOC101117107	3.24801	1.69956	0.000119946	0.0386122
LOC101120221	2.6547	1.40855	0.000118367	0.0386122
PRR30	6.92994	2.79284	0.000125497	0.0386139
LOC114108733	27.0181	4.75585	0.000129624	0.0392701
TGM7	2.63787	1.39937	0.000135174	0.0403309
HDGFL1	7.7513	2.95444	0.000140218	0.0411026
LIMCH1	1.77064	0.824269	0.000141935	0.0411026
ACTL7B	33.5585	5.06861	0.000145658	0.0415694
HBB	0.0163757	-5.9323	0.0113809	0.0445668
FNDC8	8.43439	3.07628	0.000181156	0.0482419
LOC101113122	5.55031	2.47257	0.000183737	0.0482419
CFAP65	4.74896	2.24761	0.000178581	0.0482419
SPATA18	3.66333	1.87316	0.000183586	0.0482419
AKAP4	2.24064	1.16391	0.00017512	0.0482419
TAGLN3	0.543677	-0.879177	0.000177237	0.0482419
LOC121816234	0.614082	-0.703497	0.000187902	0.0486865
LOC105616630	5.93747	2.56985	0.000195179	0.0495516
FICD	0.538296	-0.89353	0.000196274	0.0495516
Note: There are 3 data sets of Tibetan sheep and Small-tailed Han sheep that were obtained from our previous research.(see Yu B, Yang Y, Li Y, Gao R, Ma M, Wang X. Transcriptomic Study of Testicular Hypoxia Adaptation in Tibetan Sheep. Reprod Domest Anim. 2025 Mar;60(3):e70037. doi: 10.1111/rda.70037. PMID: 40099575.)

## Sheet: T.S3
Supplementary Table S3 79 Tibetan sheep-vs-Small-tailed Han differentially expressed genes (TSHEGs)
Gene	Pvalue	log2FC
PLG	7.21e-28	-7.98041
CAPN13	3.13e-24	-4.68148
GGT5	2.1e-23	3.24012
LOC114114520	4.84e-19	2.66174
COL1A1	6.24e-16	-1.6766
HKDC1	4.06e-15	2.05616
LOC114110536	9.25e-13	-2.55955
COL1A2	3.07e-12	-1.37201
LOC114110273	4.85e-10	-2.16947
LOC101106139	1.6e-09	5.75275
SH2D4B	1.29e-08	4.33767
LOC101116756	1.72e-08	-2.94054
RIBC2	3.88e-08	1.08917
LOC114117773	5.45e-07	2.11772
MEIKIN	1.12e-06	1.48648
NIM1K	3.09e-06	-1.14617
CPE	4.2e-06	1.27444
LOC121816057	4.44e-06	2.58493
LOC114116973	7.74e-06	2.39771
HTR1B	1.16e-05	4.28549
CCDC122	2.96e-05	-1.21914
LOC114113036	5.99e-05	-1.98185
CCT6A	6.65e-05	1.34516
LOC101120392	6.65e-05	1.61054
LOC101107660	7.65e-05	1.66432
LOC105615576	0.000139768	1.68034
ATP10B	0.000141477	1.37938
CCR4	0.000145611	-2.7031
SIGLECL1	0.000171083	0.953695
NPHP3	0.000207949	0.957992
OLR1	0.000216622	-1.76089
LOC121819701	0.000227747	3.86548
LENG9	0.000239465	-1.45849
B4GALT6	0.000252527	1.15105
LOC101104522	0.000336417	3.15811
MME	0.000343176	-1.47932
LOC121818316	0.000385653	1.27915
IL5RA	0.000393388	2.87671
RASSF4	0.000425336	-1.00942
LOC101121371	0.000447348	2.36143
NFIL3	0.000512143	0.622368
RNF185	0.000541368	-0.743273
LOC101122940	0.000613641	1.72875
LGI1	0.000629444	-1.46676
C3H12orf56	0.000649479	1.08911
TBC1D9	0.000675265	-0.713132
GRIA1	0.000708622	0.903803
DENND2B	0.000720966	-0.789416
CARD10	0.000751555	-0.820197
LOC121818524	0.00109603	-1.1971
ZFP69B	0.00116302	1.79968
CASTOR1	0.00117371	-1.27228
SUN3	0.00117773	0.624998
CLEC9A	0.00146871	1.72464
LOC121816023	0.00168517	-0.962788
LOC105605792	0.00176575	0.735933
COL3A1	0.00177867	-0.98314
SLC29A2	0.00183756	-1.11161
SV2B	0.00188194	0.691975
C1QL4	0.00193413	-2.38503
GCNT1	0.00195618	-2.07051
LOC121818520	0.00213683	0.813294
POMC	0.00216771	-1.07512
SIK1	0.00233173	-0.834929
PER3	0.00238422	0.673283
MDGA2	0.00273629	0.834287
FAM228B	0.00284748	0.652781
ACHE	0.00302148	-0.695581
EVI5	0.0030755	0.588992
PDCL	0.00311998	0.58569
ADAM8	0.00360468	-1.10786
GBA	0.00377839	-1.00531
SYT2	0.00385302	-1.38287
PODN	0.00400417	-1.43256
RAB17	0.00406415	-1.14179
LDOC1	0.00417963	-0.793224
LOC114116098	0.00418065	-0.906169
PRKAG3	0.00419658	-0.906074
CCDC148	0.00420112	0.586701
PDE1A	0.00427828	0.626952
COLGALT2	0.004286	0.997463
FBXO17	0.00442553	-1.00057
ACKR2	0.00443111	1.12261
SELENOH	0.00458902	-0.74697
LOC101107641	0.0046429	-1.10758
NACA	0.00469354	-0.625246
NFATC1	0.00490872	-0.866229
AMDHD2	0.00493007	-0.650401
HIF3A	0.00496378	-1.0489
LOC101104700	0.00499708	-1.52112
LOC101108995	0.00512941	0.92858
LRRC72	0.00530424	0.761524
LOC114113001	0.00584978	1.80144
GABBR1	0.00587806	0.731777
GAMT	0.0061596	-0.728564
LOC114114036	0.00634039	-1.16156
GPX3	0.00646983	0.974836
UBE2L6	0.00655111	-1.24817
VEPH1	0.00662393	0.87271
APLF	0.00671743	-0.858811
FHDC1	0.00705051	0.749023
MYO18A	0.00712821	-0.601519
PFKFB3	0.00744049	-1.01008
LOC101105161	0.00756711	-0.692321
CLCN2	0.0075927	-0.628927
HGH1	0.00761735	-1.07372
CDH23	0.0076409	-1.0031
LOC114117536	0.00766975	2.92684
C1QTNF6	0.00769301	-0.918148
HTR2A	0.00782285	1.05831
LOC101109626	0.00787091	-1.91171
LOC101117112	0.00808783	-1.87162
PHLDB3	0.00816473	-1.028
STARD3	0.00817095	-0.856597
ABTB2	0.00822465	-0.663531
COL5A1	0.0082736	-0.686019
TTYH3	0.00827479	-0.599448
CNTN3	0.00862381	1.02036
CLCA2	0.00906554	1.05716
AHR	0.00912324	0.633989
C8H6orf120	0.0091383	-0.712848
SHISA5	0.00924866	-1.19679
LTBP3	0.00962926	-0.880981
ZMAT4	0.00973075	1.05628
LOC121818498	0.00978442	-1.29209
MSRB1	0.00984416	-0.660821
SHROOM3	0.00991838	-0.871906
LOC101108705	0.0101763	-1.516
S100B	0.0103016	-0.733334
INHBB	0.010334	-0.857054
LOC101119529	0.0103587	-1.30652
ZBED4	0.0105293	-0.763756
ZDHHC14	0.0105439	-0.864873
ASAP3	0.0105697	-1.24553
D2HGDH	0.0105942	-0.851103
GUSB	0.0111194	-0.762593
LOC101111210	0.0111958	0.8365
TNFRSF25	0.0112171	-2.37615
ZNF23	0.0112224	0.699728
ABCA12	0.0116325	0.698755
EDIL3	0.0117398	-0.626115
LOC101110202	0.0118505	1.27358
LOC101112122	0.012208	-1.28488
HIC2	0.0124428	-0.70729
CSDC2	0.0124876	-0.961437
HOXD3	0.012569	1.41952
ZNF469	0.0126061	-1.40847
LMF2	0.0128693	-0.626767
LOC114110152	0.0130253	1.07722
TRIM47	0.0130796	1.09264
PAG11	0.0131542	0.967545
MAP2K6	0.0132872	0.622545
RARG	0.0134654	-1.0745
LOC114117995	0.0137969	2.89887
LOC101110181	0.0142153	-2.03367
KCNS2	0.0143925	-1.77188
ELN	0.0144301	-0.673404
IL33	0.0146017	0.977308
CFAP299	0.0148331	0.765413
CHPF	0.0151555	-0.586744
NEPRO	0.0151892	-0.70896
AKR7A2	0.0152379	-0.755707
C8G	0.0152858	-0.762838
GNS	0.0153969	-1.29217
LOC106990933	0.0155798	0.616515
ADGRG2	0.0157365	-1.30878
ADGRB1	0.0158842	-0.834205
STMN2	0.0161115	1.34363
RTCA	0.0162661	-1.1674
ASTN1	0.0167875	1.07145
LOC101116249	0.0168316	-1.92022
VIPR1	0.0169308	0.67446
SULT4A1	0.0170702	-0.689987
GPLD1	0.0174325	1.05226
ARSL	0.0175034	-1.36138
APBB1	0.0175509	-0.824302
SLC2A4RG	0.017896	-0.647133
TXNRD2	0.0181457	-0.73964
SOX9	0.0181599	-0.628696
MIF	0.0182339	-0.66846
F11R	0.0182479	-0.653408
LOC101116252	0.0182969	0.786557
LOC114111228	0.018472	1.30845
LOC105605305	0.0185154	0.910218
LOC101103965	0.0192017	-1.29441
KNDC1	0.0199932	-2.08251
METTL13	0.0200945	-0.638092
CEP170B	0.0206391	-0.643029
BCL2	0.0207927	-0.667893
LOC114110058	0.0211141	-2.99863
RBMS2	0.0213594	-0.661119
SETMAR	0.0216096	-1.09576
LOC114109630	0.0219312	1.26891
SNPH	0.0221255	1.65645
LOC105605861	0.0222607	-1.32124
SEMA3B	0.0223049	-1.25378
SOGA3	0.022335	1.97825
ADGRF1	0.0223573	-1.86017
RGS5	0.0226922	0.72319
LOC101114938	0.0227688	-0.993878
ACY1	0.0228861	-0.58593
IGF2	0.0230515	-0.715446
SERTAD1	0.0230615	-1.25278
COL4A4	0.0231184	-0.603513
F13A1	0.0233186	0.665543
ARTN	0.0240577	0.872352
POLR3K	0.0243778	-0.635011
LOC101123533	0.0244276	2.00012
GJA4	0.0244591	-0.587354
LOC101119648	0.0244999	-0.858706
LOC100134870	0.0247545	1.74359
MAFK	0.0248743	-0.658723
NOTUM	0.0255408	-1.44768
HDAC10	0.0257662	-0.744314
LOC101113239	0.0267078	-0.664988
SLC35C1	0.02757	0.896249
MRPL36	0.0277353	-1.32049
SETBP1	0.0278717	-0.83001
SGSM3	0.0280277	-0.599578
ZMAT3	0.0287651	0.889962
SEL1L3	0.0293583	1.04415
TNFRSF12A	0.0295995	-1.38259
OCLN	0.0296737	0.66943
LOC101113032	0.0297588	-0.784325
COL4A6	0.0304137	-0.980863
NTNG1	0.0304528	2.30141
LOC105615645	0.0304885	0.999149
FAT3	0.0305512	0.970545
TEX22	0.030714	0.601619
LOC101118179	0.0307549	1.34317
LOC106991529	0.0307885	-0.879556
LOC121819176	0.0308612	1.66553
MMACHC	0.0309022	0.950274
SLC14A1	0.0309139	0.587691
LAMTOR1	0.0309432	-0.604588
LOC105601873	0.0310109	-0.637247
IFI6	0.0312167	-2.05784
LOC101109890	0.0313545	-0.953777
COL6A2	0.0314665	-0.718448
PACSIN3	0.0316429	-1.02158
LOC101102194	0.0318572	-1.20947
ARHGAP25	0.0320129	0.860867
ALAD	0.0323872	-0.607468
CNNM1	0.0324274	0.751478
NRIP3	0.0324717	0.909682
AHCY	0.0325672	-0.843372
JAG2	0.0325851	-0.790677
CCK	0.0327608	-0.778586
LOC101106781	0.0327922	1.23639
SPACA6	0.0336919	-0.626648
TMEM187	0.0348374	-1.36428
LOC121816895	0.0353366	-1.53196
CCDC163	0.0353634	1.1361
FOXP2	0.0356013	2.63876
SPHK1	0.0359213	-0.71026
MMAA	0.0360194	0.702144
KSR2	0.036025	1.07865
TOX2	0.0360588	-0.672907
SNRNP25	0.0361172	-1.0864
ACCS	0.0362024	-0.836075
EFNA3	0.036333	1.36588
IGFBP3	0.0363986	-0.904082
LOC101119014	0.0365444	2.68863
LOC101104360	0.0370073	-0.775956
SHPK	0.0372029	1.18896
EXPH5	0.0376134	1.22368
HMGCS2	0.0376852	1.05925
DMAC2	0.0377299	-0.691316
SARDH	0.0378507	-0.669605
SCUBE1	0.0378803	1.19091
TMEM200A	0.0381754	1.20158
BTC	0.0382436	-1.4095
LOC114112008	0.0383389	-0.650296
TELO2	0.0383845	-0.902761
TLE7	0.0385142	0.65732
PXDC1	0.0386525	-0.839543
LOC101103232	0.0393471	-1.16191
LOC100526784	0.0396912	0.668971
MTFMT	0.0398169	-0.911915
ROBO4	0.0399427	-0.958949
GALNT6	0.0402613	1.54163
LCAT	0.0409035	-0.744508
SERPINB5	0.0419921	-0.903875
FREM2	0.0420898	0.955514
LOC114113791	0.0423519	0.931332
SLPI	0.0425516	-0.863776
NAGPA	0.0425691	-1.03735
PPCDC	0.0436738	-0.868943
VGLL1	0.044128	-1.05337
NSUN5	0.0453956	-0.689084
IQCM	0.0461229	0.669013
LOC114111193	0.0463061	-0.913081
MMP2	0.0463145	-0.991184
MICALL2	0.0463928	-0.675228
SLC45A3	0.0467907	-0.837748
RYR3	0.0467999	0.661362
LOC121817574	0.0472849	-1.90958
COL21A1	0.0474652	-0.937
VAV1	0.0475328	0.889179
LOC101106457	0.0475663	0.595863
MAP3K6	0.0477246	-0.984497
LOC114111442	0.0479043	-1.32062
HR	0.0482627	-0.60506
CD248	0.0487096	-1.1914
SYTL3	0.0489776	1.11992
SCN10A	0.0490887	0.739154
KY	0.0491844	-1.86617
OOEP	0.0494051	-0.790608
EMILIN1	0.0495469	-0.707976
CSMD1	0.0498407	0.833616
PLOD1	0.0498936	-0.624997
Note: There are 3 data sets of Tibetan sheep and 3 Hu sheep that were obtained from our previous research.(Li Y, Yang Y, Yu B, Gao R, Wang X. Transcriptome and Metabolome Analyses Reveal High-Altitude Adaptation Mechanism of Epididymis Sperm Maturation in Tibetan Sheep. Animals (Basel). 2024 Oct 29;14(21):3117. doi: 10.3390/ani14213117. PMID: 39518841; PMCID: PMC11544902.)

## Sheet: T.S4
Supplementary Table S4 1,459 Tibetan sheep-vs-Hu differentially expressed genes (THODEGs)
Gene	baseMean	log2FC	lfcSE	stat	pvalue	padj
KDM5C	3602.02	-1.6067	0.11137	-14.4267	3.51e-47	1.26e-43
CELF5	213.203	7.44402	0.550629	13.5191	1.21e-41	2.35e-38
B3GALNT2	691.895	-3.05714	0.240895	-12.6908	6.65e-37	7.51e-34
H3-4	63.1292	4.48123	0.360462	12.4319	1.75e-35	1.88e-32
GOLGA2	3011.14	-1.28323	0.103744	-12.3692	3.84e-35	3.92e-32
C3H12orf50	79.4818	5.37831	0.45031	11.9436	7.01e-33	6.27e-30
HNRNPK	8774.7	-2.16115	0.192341	-11.236	2.71e-29	1.76e-26
CTNND1	6821.13	-1.7413	0.157223	-11.0753	1.65e-28	1.01e-25
ZNF609	2711.36	-2.03959	0.188919	-10.7961	3.59e-27	1.88e-24
WRN	497.463	-2.12981	0.20977	-10.1531	3.21e-24	1.3e-21
DYNLRB1	1860.26	1.60706	0.160396	10.0193	1.25e-23	4.48e-21
GDF1	1574.21	4.85981	0.487577	9.96725	2.12e-23	7.34e-21
GCN1	1470.64	-4.55868	0.458338	-9.94611	2.62e-23	8.93e-21
HBB	302.985	8.51144	0.863727	9.85432	6.57e-23	2.09e-20
CNOT1	2427.32	-4.77207	0.49545	-9.63178	5.87e-22	1.64e-19
CELF4	698.891	4.02129	0.419307	9.59034	8.78e-22	2.42e-19
EIF4G3	2763.28	-2.72736	0.285503	-9.55281	1.26e-21	3.39e-19
HELZ	1483.23	-1.51848	0.15898	-9.5514	1.28e-21	3.39e-19
C14H19orf33	127.975	5.17996	0.543191	9.53617	1.48e-21	3.83e-19
FBXL15	917.778	2.54669	0.268022	9.50178	2.06e-21	5.21e-19
LLPH	1647.52	1.72217	0.182672	9.42766	4.19e-21	1.03e-18
AP1G2	440.958	-2.56355	0.273959	-9.35745	8.17e-21	1.93e-18
DENND1A	576.665	-3.08708	0.333599	-9.25387	2.17e-20	4.79e-18
EEF1AKMT1	608.1	-1.38499	0.150106	-9.22678	2.79e-20	5.98e-18
CSTF2T	816.086	-1.91462	0.211948	-9.03346	1.66e-19	3.13e-17
BEND2	171.652	3.71074	0.41239	8.99811	2.3e-19	4.21e-17
DLGAP2	109.922	5.70636	0.638497	8.93718	3.99e-19	7.14e-17
EXOSC4	668.896	4.64947	0.521213	8.92049	4.64e-19	8.17e-17
ALG1	466.956	-4.41341	0.496612	-8.88704	6.28e-19	1.09e-16
EIPR1	3063.99	2.53366	0.290351	8.72619	2.63e-18	4.07e-16
CASKIN2	1482.39	-2.41525	0.276888	-8.72286	2.71e-18	4.16e-16
YPEL2	1503.09	-1.53127	0.177299	-8.63665	5.79e-18	8.12e-16
CRTC3	1007.22	-3.4436	0.399751	-8.61438	7.03e-18	9.61e-16
GPER1	168.034	4.71422	0.55144	8.54894	1.24e-17	1.62e-15
CAPN15	590.199	-3.01091	0.354834	-8.4854	2.15e-17	2.68e-15
DSTN	9851.64	0.844565	0.100307	8.41982	3.77e-17	4.52e-15
DDX42	3161.24	-2.12551	0.253482	-8.38527	5.06e-17	5.84e-15
CDK13	370.979	-3.1392	0.374558	-8.38108	5.24e-17	5.99e-15
IDO2	49.5678	10.0187	1.19718	8.36862	5.83e-17	6.58e-15
FKBP2	2827.78	2.84292	0.340575	8.34739	6.98e-17	7.8e-15
GPR174	168.34	4.66555	0.55942	8.33997	7.43e-17	8.26e-15
AKAP10	991.262	-1.80046	0.216928	-8.29981	1.04e-16	1.12e-14
DCK	208.364	-3.74625	0.452048	-8.28729	1.16e-16	1.24e-14
CACNG2	198.428	8.97705	1.08726	8.2566	1.5e-16	1.58e-14
COL19A1	92.8066	6.65982	0.816815	8.15339	3.54e-16	3.58e-14
DDHD2	968.011	-2.77648	0.343484	-8.08329	6.3e-16	5.99e-14
ZNF524	1288.49	2.77099	0.343142	8.07535	6.73e-16	6.31e-14
WNK1	4203.96	-2.29979	0.285778	-8.04746	8.45e-16	7.65e-14
ZNF395	511.366	-2.7124	0.345724	-7.84555	4.31e-15	3.54e-13
CSNK1G1	1024.06	3.87589	0.49922	7.76388	8.24e-15	6.52e-13
GBF1	2078.79	-1.03928	0.134293	-7.7389	1e-14	7.91e-13
KEF53_p09	1433.77	-5.07268	0.659689	-7.68951	1.48e-14	1.14e-12
ANKRD17	2151.57	-1.75368	0.229267	-7.64907	2.02e-14	1.5e-12
HNRNPUL1	6346.48	-1.32547	0.173668	-7.63224	2.31e-14	1.69e-12
HRAS	1049.1	2.90697	0.381491	7.62002	2.54e-14	1.85e-12
ZFC3H1	2227.62	-1.85988	0.244429	-7.60909	2.76e-14	1.99e-12
C22H10orf143	428.044	2.49771	0.328387	7.606	2.83e-14	2.04e-12
HERC2	2833.35	-2.26529	0.298478	-7.58947	3.21e-14	2.28e-12
ZBTB22	337.65	-2.45498	0.324048	-7.57597	3.56e-14	2.52e-12
XPO1	3540.91	-2.21149	0.293318	-7.53957	4.72e-14	3.26e-12
FLT3LG	881.347	2.30607	0.306057	7.53478	4.89e-14	3.37e-12
EEF1D	45881.8	3.56194	0.476052	7.48223	7.31e-14	4.84e-12
FRMD4A	492.108	-2.61247	0.349461	-7.47571	7.68e-14	5.07e-12
CDC42BPA	2314.9	-1.52114	0.203638	-7.4698	8.03e-14	5.27e-12
ISY1	2592.28	2.6295	0.352629	7.45684	8.86e-14	5.76e-12
EOMES	109.25	4.07737	0.550011	7.41325	1.23e-13	7.85e-12
KCNK18	73.9961	9.15219	1.23892	7.38723	1.5e-13	9.38e-12
EP400	2319.46	-1.3137	0.178353	-7.36574	1.76e-13	1.09e-11
BACE1	218.212	-10.1438	1.38037	-7.34857	2e-13	1.23e-11
KLF4	216.183	-2.92288	0.398117	-7.34175	2.11e-13	1.28e-11
BOD1L1	1412.63	-3.2764	0.446285	-7.34149	2.11e-13	1.28e-11
IGDCC3	271.983	3.91909	0.535759	7.31503	2.57e-13	1.56e-11
KEF53_p05	11269.5	-5.15514	0.706333	-7.29845	2.91e-13	1.74e-11
FGF20	59.9839	7.43084	1.02068	7.28029	3.33e-13	1.96e-11
ACOT8	583.056	1.87075	0.257753	7.25792	3.93e-13	2.27e-11
GID4	560.881	-1.04199	0.143629	-7.25474	4.02e-13	2.32e-11
CD70	241.654	9.02674	1.25027	7.21981	5.21e-13	2.91e-11
ALDH3A1	24.7786	5.51329	0.763801	7.21822	5.27e-13	2.94e-11
FMC1	1002.33	1.83123	0.254132	7.20581	5.77e-13	3.21e-11
HDX	160.373	3.22642	0.449256	7.18169	6.89e-13	3.8e-11
GIMAP1	152.891	3.16355	0.441481	7.16577	7.74e-13	4.2e-11
KIF20A	289.743	-10.5527	1.47317	-7.16327	7.88e-13	4.27e-11
FAM186A	12.2604	8.01168	1.12075	7.1485	8.77e-13	4.72e-11
CAMTA2	3208.5	-1.87554	0.263323	-7.12258	1.06e-12	5.61e-11
LAMTOR4	2568.08	2.4687	0.348128	7.09136	1.33e-12	6.93e-11
CLN8	976.931	1.12104	0.15809	7.09114	1.33e-12	6.93e-11
EMG1	1630.26	1.29957	0.183339	7.08834	1.36e-12	7.05e-11
CHCHD6	1559.71	3.31221	0.468257	7.0735	1.51e-12	7.7e-11
BAD	999.652	4.03136	0.571924	7.04876	1.81e-12	8.97e-11
ATOH1	29.5397	9.27188	1.31703	7.03999	1.92e-12	9.48e-11
ATXN2L	3731.64	-2.47249	0.351229	-7.03956	1.93e-12	9.49e-11
LETM2	71.1973	-8.52707	1.21507	-7.01775	2.25e-12	1.09e-10
CHTF8	91.5274	-8.89082	1.27159	-6.99189	2.71e-12	1.29e-10
ABCC11	63.2069	3.97848	0.56908	6.99107	2.73e-12	1.3e-10
GRIPAP1	1841.28	-0.95012	0.136684	-6.95122	3.62e-12	1.68e-10
FDX2	1061.24	2.45735	0.354948	6.92312	4.42e-12	2.02e-10
FAM120B	1277.67	-1.74898	0.253011	-6.91267	4.76e-12	2.16e-10
IL27	82.7951	3.0624	0.443339	6.90756	4.93e-12	2.23e-10
IL11	31.8339	2.30913	0.335502	6.88259	5.88e-12	2.63e-10
COMMD9	136.34	-8.5024	1.23712	-6.87273	6.3e-12	2.8e-10
CBLN1	42.5772	8.33389	1.21847	6.83962	7.94e-12	3.45e-10
GAPDHS	194.068	-2.6801	0.39566	-6.77376	1.25e-11	5.28e-10
COPG2	1100.46	-3.19484	0.471928	-6.76976	1.29e-11	5.4e-10
ZNF787	1616.45	2.14696	0.318334	6.74435	1.54e-11	6.29e-10
FBXO22	229.189	-2.4927	0.36985	-6.73977	1.59e-11	6.46e-10
BTBD10	522.217	-1.75565	0.260521	-6.73899	1.59e-11	6.48e-10
DNAJC5G	81.1792	6.14527	0.91255	6.73417	1.65e-11	6.65e-10
HSPB9	62.9499	5.44212	0.808655	6.72985	1.7e-11	6.83e-10
GPR52	36.9964	4.04242	0.602184	6.71293	1.91e-11	7.59e-10
DLX1	200.35	9.16192	1.36843	6.6952	2.15e-11	8.48e-10
ITGAX	64.7687	-8.38973	1.25328	-6.6942	2.17e-11	8.51e-10
ZNF398	834.469	-1.63727	0.244667	-6.69184	2.2e-11	8.63e-10
KMT2D	3250.98	-2.059	0.307966	-6.68578	2.3e-11	8.98e-10
LCMT1	1281.03	1.66658	0.250487	6.65335	2.86e-11	1.1e-09
APRT	2656.18	3.33508	0.502383	6.63851	3.17e-11	1.21e-09
BICD2	873.374	-2.29923	0.346512	-6.63535	3.24e-11	1.24e-09
ZNHIT1	3031.54	2.57908	0.388876	6.63213	3.31e-11	1.26e-09
BOLA2B	1711.67	2.81911	0.425227	6.62965	3.36e-11	1.28e-09
ATP5ME	4450.65	3.60635	0.544631	6.62164	3.55e-11	1.34e-09
FAU	37405	2.84971	0.430716	6.61621	3.69e-11	1.39e-09
HUWE1	6390.88	-1.85953	0.281232	-6.61209	3.79e-11	1.42e-09
ATP5MK	1413.94	1.48366	0.224644	6.6045	3.99e-11	1.48e-09
CISD3	1002.83	2.71962	0.412048	6.60026	4.1e-11	1.52e-09
CSRNP2	1188.45	-1.06198	0.161361	-6.58137	4.66e-11	1.71e-09
CENPX	458.175	1.18683	0.180472	6.57627	4.82e-11	1.76e-09
ZNF207	6228.41	-1.37405	0.209908	-6.54597	5.91e-11	2.13e-09
EFCAB13	83.5284	4.01356	0.615245	6.52351	6.87e-11	2.44e-09
CD79B	12.5753	4.65119	0.713768	6.5164	7.2e-11	2.55e-09
ARL6IP4	2466.3	2.21044	0.339704	6.50697	7.67e-11	2.7e-09
ZNF608	1215.2	-2.78698	0.431414	-6.46011	1.05e-10	3.61e-09
HOXB3	276.31	-10.4841	1.62359	-6.45732	1.07e-10	3.67e-09
GRWD1	575.647	2.12335	0.328962	6.45471	1.08e-10	3.73e-09
CHMP4A	2030.86	2.21116	0.343045	6.4457	1.15e-10	3.93e-09
C22H10orf90	103.382	4.7938	0.744189	6.44165	1.18e-10	4.01e-09
CMC1	1064.95	2.57483	0.400019	6.43678	1.22e-10	4.12e-09
FBXO38	603.371	-3.82056	0.593731	-6.43483	1.24e-10	4.17e-09
AGPAT2	538.848	2.2655	0.352615	6.42487	1.32e-10	4.43e-09
BCL2L2	1595.23	-1.72305	0.268701	-6.41252	1.43e-10	4.78e-09
KISS1R	59.635	-8.27125	1.29211	-6.40137	1.54e-10	5.12e-09
WDR41	1163.48	1.15805	0.181091	6.39484	1.61e-10	5.31e-09
CABP1	62.933	3.45155	0.540378	6.38729	1.69e-10	5.56e-09
DMRTA1	57.66	9.27064	1.4526	6.38209	1.75e-10	5.73e-09
ZIM2	78.9638	3.95276	0.620349	6.37183	1.87e-10	6.11e-09
IRF9	49.9739	-8.01552	1.25994	-6.36182	1.99e-10	6.51e-09
ASH2L	1365.21	-1.13167	0.177914	-6.36077	2.01e-10	6.55e-09
DIPK1C	151.015	3.27524	0.515868	6.34899	2.17e-10	7.03e-09
ECHDC3	1708.03	-1.39079	0.219088	-6.34808	2.18e-10	7.06e-09
KRT79	13.8857	8.18125	1.2896	6.344	2.24e-10	7.22e-09
BTRC	1821.11	-1.11792	0.176262	-6.34235	2.26e-10	7.29e-09
COMMD1	1308.87	1.80084	0.284263	6.3351	2.37e-10	7.6e-09
GALNTL6	112.217	9.76877	1.54241	6.33344	2.4e-10	7.67e-09
C2H2orf76	380.621	1.40526	0.222145	6.32585	2.52e-10	7.98e-09
ATP6V0E2	2283.87	1.59818	0.252692	6.32463	2.54e-10	8.02e-09
DOK2	137.285	1.62828	0.257907	6.31345	2.73e-10	8.56e-09
BID	3929.65	2.3071	0.365604	6.31037	2.78e-10	8.69e-09
CNPY2	2986.27	1.78114	0.282287	6.30968	2.8e-10	8.71e-09
ATXN7L3	1342.89	-1.17783	0.186805	-6.30512	2.88e-10	8.92e-09
KLHL22	3370.85	2.49957	0.39717	6.29346	3.1e-10	9.57e-09
EPB41L1	1403.23	-1.78729	0.284501	-6.28219	3.34e-10	1.02e-08
CCDC87	73.3807	-8.57098	1.36531	-6.27766	3.44e-10	1.05e-08
KEF53_t12	18.0729	8.56687	1.3677	6.26372	3.76e-10	1.13e-08
DNLZ	2048.37	4.42833	0.707823	6.25627	3.94e-10	1.19e-08
INPP5F	988.642	-2.51636	0.402591	-6.25041	4.09e-10	1.23e-08
DCBLD1	82.5842	-6.85631	1.0992	-6.23755	4.44e-10	1.32e-08
DNAJC17	1354.1	1.80099	0.28878	6.23655	4.47e-10	1.33e-08
FSIP2	12.7695	7.57161	1.21562	6.22859	4.71e-10	1.39e-08
AURKAIP1	1667.27	2.33053	0.37475	6.2189	5.01e-10	1.47e-08
CHCHD1	1440.31	1.98428	0.319122	6.21791	5.04e-10	1.47e-08
GPR141	62.6763	4.09458	0.658542	6.21766	5.05e-10	1.47e-08
YIF1B	1260.02	2.64309	0.426025	6.20408	5.5e-10	1.59e-08
ZMYM3	1736.12	-2.11593	0.341121	-6.20287	5.54e-10	1.6e-08
ZFTRAF1	3528.25	1.46796	0.236678	6.20238	5.56e-10	1.6e-08
ZNF341	313.577	-1.49225	0.240875	-6.19513	5.82e-10	1.66e-08
IMMP2L	1396.63	2.98806	0.483532	6.17965	6.42e-10	1.82e-08
CD27	182.59	2.14321	0.346863	6.17885	6.46e-10	1.82e-08
KIDINS220	5510.32	-1.75553	0.284334	-6.17419	6.65e-10	1.87e-08
HPCA	44.0532	-5.41123	0.876574	-6.17316	6.69e-10	1.88e-08
C23H18orf32	69791.5	1.71669	0.279181	6.14904	7.8e-10	2.17e-08
BHLHE40	428.222	-3.01877	0.491619	-6.14047	8.23e-10	2.28e-08
ZNF518B	822.402	-1.6923	0.277225	-6.10444	1.03e-09	2.81e-08
GABRG3	136.833	5.87646	0.962773	6.10368	1.04e-09	2.82e-08
ELOA	2564.42	-0.87058	0.143241	-6.07772	1.22e-09	3.28e-08
C2H9orf85	286.821	-2.67069	0.440889	-6.05751	1.38e-09	3.69e-08
BEST2	43.3876	4.51019	0.745193	6.05238	1.43e-09	3.81e-08
G6PD	2491	-1.2885	0.212898	-6.05217	1.43e-09	3.81e-08
ZNF585A	780.566	1.9301	0.318995	6.05056	1.44e-09	3.84e-08
BTBD16	174.111	5.99806	0.991949	6.04674	1.48e-09	3.93e-08
EXOC6B	1234.3	-1.44145	0.238442	-6.04527	1.49e-09	3.95e-08
CLTB	2390.82	1.40625	0.232722	6.04263	1.52e-09	4.01e-08
ELOB	4944.73	1.88054	0.31129	6.04114	1.53e-09	4.04e-08
CMC2	761.902	1.35315	0.224322	6.03218	1.62e-09	4.26e-08
CNBP	15265	1.19251	0.197905	6.02564	1.68e-09	4.43e-08
COPE	5043.23	1.69403	0.281748	6.01256	1.83e-09	4.78e-08
CPNE1	1377.45	-2.87769	0.479117	-6.00624	1.9e-09	4.96e-08
CCNI2	121.599	-5.18187	0.864185	-5.99625	2.02e-09	5.24e-08
CHCHD5	1284.76	1.88352	0.314668	5.98575	2.15e-09	5.56e-08
IER5L	887.786	3.11439	0.520329	5.98543	2.16e-09	5.56e-08
XAB2	5306.52	2.69024	0.450155	5.97627	2.28e-09	5.86e-08
ARF4	1767.01	-3.03055	0.507417	-5.9725	2.34e-09	5.99e-08
CD72	87.9384	3.79849	0.63655	5.96731	2.41e-09	6.17e-08
HTR1A	188.511	7.16095	1.20049	5.965	2.45e-09	6.25e-08
FAT1	2872.62	-1.72525	0.289996	-5.94924	2.69e-09	6.83e-08
BLTP2	1559.96	-1.95384	0.329347	-5.93246	2.98e-09	7.46e-08
BAZ2A	2277.36	-3.92781	0.662162	-5.93179	3e-09	7.47e-08
FBXW11	1192.93	-1.68931	0.28486	-5.93032	3.02e-09	7.52e-08
C12H1orf74	358.16	1.24664	0.210468	5.92317	3.16e-09	7.84e-08
ANKDD1B	40.7275	3.24313	0.547758	5.92074	3.2e-09	7.94e-08
CRLF2_1	95.7571	5.92363	1.00152	5.91461	3.33e-09	8.21e-08
AKT2	2163.99	-1.7576	0.297735	-5.90326	3.56e-09	8.78e-08
CDPF1	2323.17	2.29668	0.389316	5.89928	3.65e-09	8.96e-08
CD52	281.981	2.78354	0.473368	5.88029	4.1e-09	9.99e-08
EMC9	488.139	1.9638	0.334397	5.87266	4.29e-09	1.04e-07
ARL8B	404.582	-3.77659	0.643172	-5.87182	4.31e-09	1.04e-07
FMO3	51.2762	4.88689	0.83272	5.86859	4.4e-09	1.06e-07
EDF1	4289.49	2.44098	0.416065	5.86681	4.44e-09	1.07e-07
AIG1	1689.44	0.738271	0.126062	5.85643	4.73e-09	1.13e-07
KISS1	120.884	7.95183	1.35908	5.85091	4.89e-09	1.16e-07
ATXN7L3B	2774.75	-1.80068	0.307759	-5.85093	4.89e-09	1.16e-07
COG5	1003.64	-1.2811	0.219584	-5.83422	5.4e-09	1.27e-07
WWP2	1430.95	-0.718954	0.123787	-5.80799	6.32e-09	1.47e-07
CAMK2B	68.2763	2.8503	0.490793	5.80754	6.34e-09	1.47e-07
CIMAP1A	29.9144	-7.27773	1.25318	-5.8074	6.35e-09	1.47e-07
FAM204A	2802.14	1.26288	0.217717	5.80055	6.61e-09	1.52e-07
EXOSC6	769.323	2.07627	0.358146	5.79727	6.74e-09	1.55e-07
BSDC1	1114.29	-2.03113	0.350879	-5.7887	7.09e-09	1.63e-07
ZNF428	1373.98	2.91588	0.504108	5.78424	7.28e-09	1.67e-07
CALCOCO1	4216.69	-2.14591	0.371072	-5.78301	7.34e-09	1.68e-07
DGAT2L6	42.1152	3.66115	0.634077	5.77398	7.74e-09	1.76e-07
DNPH1	1246.58	3.75181	0.650138	5.77079	7.89e-09	1.79e-07
FBXL8	222.486	1.72681	0.299364	5.76826	8.01e-09	1.81e-07
LMTK2	705.018	-2.3212	0.402516	-5.76673	8.08e-09	1.83e-07
CNIH4	1327.82	0.976147	0.169506	5.75878	8.47e-09	1.91e-07
ZKSCAN1	5442.69	-1.96421	0.341202	-5.75672	8.58e-09	1.93e-07
AOC2	41.0321	-7.73338	1.34392	-5.75435	8.7e-09	1.95e-07
DENND11	321.475	-2.90226	0.50444	-5.75344	8.74e-09	1.96e-07
JMJD8	390.501	-1.94906	0.338834	-5.75226	8.81e-09	1.97e-07
IGF1R	3140.56	-2.11991	0.368959	-5.74566	9.16e-09	2.04e-07
LHX2	99.5391	5.71921	0.996901	5.73699	9.64e-09	2.14e-07
APOC4	39.4847	4.71791	0.822483	5.73618	9.68e-09	2.14e-07
CLPP	2546.14	2.36893	0.414107	5.72057	1.06e-08	2.33e-07
C1QTNF4	312.719	2.77159	0.485282	5.7113	1.12e-08	2.45e-07
C5H19orf25	750.941	0.928547	0.162617	5.71003	1.13e-08	2.46e-07
FASTK	3891.4	1.3074	0.229365	5.70008	1.2e-08	2.6e-07
DCLRE1C	333.286	-1.4579	0.255886	-5.69745	1.22e-08	2.64e-07
ZNF444	3112.96	2.59404	0.457048	5.67563	1.38e-08	2.97e-07
ANAPC2	5928.42	2.83169	0.499251	5.67187	1.41e-08	3.03e-07
ARHGAP27	758.049	-2.44788	0.431789	-5.66916	1.43e-08	3.07e-07
CHMP5	264.937	-4.20142	0.741251	-5.66801	1.44e-08	3.09e-07
GANAB	5859.21	-1.97591	0.348751	-5.66569	1.46e-08	3.12e-07
HNF4A	43.1611	2.84153	0.501705	5.66374	1.48e-08	3.15e-07
BABAM1	2236.9	1.27693	0.225912	5.65235	1.58e-08	3.33e-07
KCNAB2	477.35	-2.32268	0.412338	-5.63295	1.77e-08	3.69e-07
HERC4	1228.64	-2.03347	0.361133	-5.6308	1.79e-08	3.73e-07
COMMD4	2495.46	2.95204	0.524365	5.62974	1.8e-08	3.74e-07
EEF1AKMT2	967.194	0.71646	0.127537	5.61768	1.94e-08	3.99e-07
DCT	19.8436	7.72073	1.37706	5.60669	2.06e-08	4.23e-07
FOXA3	34.4047	-7.47718	1.33539	-5.59925	2.15e-08	4.4e-07
ATF7IP	2148.79	-1.34227	0.239779	-5.59795	2.17e-08	4.42e-07
CNTNAP5	32.8536	6.70734	1.19844	5.59671	2.18e-08	4.45e-07
BCL9L	1949.83	-1.32644	0.237638	-5.58175	2.38e-08	4.83e-07
HECTD1	2461.86	-4.434	0.794908	-5.578	2.43e-08	4.92e-07
C14H16orf74	195.491	3.22644	0.579463	5.56798	2.58e-08	5.19e-07
DHX40	1510.51	-1.64436	0.295569	-5.5634	2.65e-08	5.3e-07
ELMOD2	73.1966	-7.60344	1.36688	-5.56263	2.66e-08	5.32e-07
CXHXorf38	428.808	1.48904	0.268037	5.55535	2.77e-08	5.53e-07
COIL	1345.87	-1.14036	0.205419	-5.55138	2.83e-08	5.64e-07
ARCN1	5013.62	-1.04119	0.187626	-5.54928	2.87e-08	5.7e-07
GATA3	334.494	3.52944	0.636174	5.54792	2.89e-08	5.74e-07
ARL2BP	663.205	-6.50232	1.17246	-5.54587	2.92e-08	5.8e-07
DCAF5	2573.5	-1.24499	0.224584	-5.54352	2.96e-08	5.86e-07
IL4I1	490.976	1.37258	0.24787	5.53748	3.07e-08	6.04e-07
FIS1	4456.79	1.99665	0.361152	5.52855	3.23e-08	6.33e-07
IFRD1	269.211	-3.95104	0.71481	-5.52739	3.25e-08	6.36e-07
IRF4	24.5606	-6.9946	1.26694	-5.52086	3.37e-08	6.56e-07
DSTYK	1476.52	-1.50033	0.271792	-5.52014	3.39e-08	6.58e-07
BRPF3	2140.52	-2.41385	0.437485	-5.51756	3.44e-08	6.68e-07
HEATR5A	715.118	-1.98819	0.360434	-5.5161	3.47e-08	6.73e-07
XRN2	2450.69	-2.01047	0.36502	-5.50782	3.63e-08	7.02e-07
DMKN	36.0796	3.09927	0.562821	5.50666	3.66e-08	7.06e-07
CPA6	87.961	5.16406	0.937946	5.50571	3.68e-08	7.09e-07
DIS3L2	1173.22	-1.64458	0.298993	-5.5004	3.79e-08	7.29e-07
B9D2	531.741	2.21713	0.403606	5.49331	3.94e-08	7.55e-07
CARD6	690.851	-1.40803	0.256759	-5.48385	4.16e-08	7.92e-07
EML2	1039.32	-2.00729	0.366082	-5.48318	4.18e-08	7.94e-07
C12H1orf105	53.2765	2.66945	0.486901	5.48252	4.19e-08	7.96e-07
FFAR3	117.703	8.15148	1.48776	5.47903	4.28e-08	8.1e-07
ZNF2	285.387	-1.36455	0.249044	-5.47912	4.27e-08	8.1e-07
FAM135B	104.661	5.42744	0.991239	5.47541	4.36e-08	8.26e-07
BRME1	44.6956	-7.85572	1.43609	-5.4702	4.5e-08	8.48e-07
EMC2	1878.1	1.19274	0.218072	5.46949	4.51e-08	8.51e-07
HYLS1	22.2871	-6.84972	1.2555	-5.45577	4.88e-08	9.13e-07
ZFHX4	455.636	3.93026	0.721435	5.44783	5.1e-08	9.49e-07
CSNK1A1	8443.54	-1.00924	0.185605	-5.43753	5.4e-08	1e-06
CHMP2A	6666	2.71936	0.500752	5.43056	5.62e-08	1.04e-06
CHERP	908.042	-2.80183	0.516245	-5.42733	5.72e-08	1.05e-06
ZBTB37	620.269	-1.96181	0.361604	-5.42531	5.79e-08	1.06e-06
LCK	178.884	-1.46848	0.270703	-5.42471	5.8e-08	1.07e-06
GFER	942.376	1.24566	0.229644	5.42428	5.82e-08	1.07e-06
GC	28.5496	8.2547	1.52193	5.42384	5.83e-08	1.07e-06
GNPDA2	451.802	-0.937643	0.17287	-5.42396	5.83e-08	1.07e-06
C3H12orf57	2517.18	2.43035	0.448622	5.41736	6.05e-08	1.1e-06
LAT	342.234	2.90752	0.537125	5.41312	6.19e-08	1.13e-06
ABHD17A	2631.74	1.63387	0.302373	5.40351	6.54e-08	1.18e-06
FGF16	53.2074	3.94307	0.729755	5.40328	6.54e-08	1.18e-06
CUX1	3770.13	-1.07681	0.199317	-5.4025	6.57e-08	1.19e-06
C12H1orf53	278.695	1.88245	0.348464	5.40212	6.59e-08	1.19e-06
GALK1	1198.21	1.48682	0.275253	5.40165	6.6e-08	1.19e-06
AHNAK	26785.9	-1.27019	0.235161	-5.40135	6.61e-08	1.19e-06
WDR44	641.098	-2.14824	0.39808	-5.39649	6.8e-08	1.22e-06
FARS2	1316.83	2.0886	0.387687	5.38733	7.15e-08	1.28e-06
KLHL9	755.597	-2.75055	0.511129	-5.38133	7.39e-08	1.32e-06
WDR48	1906.53	-0.813819	0.151239	-5.381	7.41e-08	1.32e-06
ZC3HAV1	2053.87	-1.4712	0.273486	-5.37944	7.47e-08	1.33e-06
EIF1	12805.7	0.71861	0.134068	5.36005	8.32e-08	1.46e-06
CEACAM1	1519.51	-2.70592	0.50522	-5.35593	8.51e-08	1.49e-06
ZNF471	20.8895	-6.75614	1.26209	-5.35314	8.64e-08	1.51e-06
BARHL1	6.42564	7.06146	1.32112	5.34505	9.04e-08	1.57e-06
CCDC124	1474.26	1.5753	0.2949	5.34181	9.2e-08	1.6e-06
AAMP	2940.02	-1.055	0.197689	-5.33669	9.47e-08	1.64e-06
ANKS3	2442.2	1.7932	0.3362	5.33372	9.62e-08	1.66e-06
CCR10	17.1805	-6.47146	1.21343	-5.3332	9.65e-08	1.67e-06
ATP2A1	19.149	-6.63271	1.24384	-5.33245	9.69e-08	1.67e-06
ARPC5L	1055.5	1.11077	0.208431	5.32922	9.86e-08	1.7e-06
KPNA6	2599.2	-1.52737	0.286898	-5.32375	1.02e-07	1.75e-06
AHNAK2	1878.13	2.00581	0.377068	5.31949	1.04e-07	1.79e-06
ENTPD7	907.003	-1.45796	0.274132	-5.31846	1.05e-07	1.79e-06
ZNF831	22.2055	2.80229	0.528562	5.30172	1.15e-07	1.95e-06
GVQW3	382.532	-2.08013	0.392526	-5.29935	1.16e-07	1.97e-06
ARAF	1262.95	-2.40837	0.455055	-5.29247	1.21e-07	2.04e-06
HSBP1	6386.54	1.20101	0.227098	5.28853	1.23e-07	2.08e-06
GJB2	36.3469	-7.55877	1.42935	-5.28825	1.23e-07	2.08e-06
ERCC4	584.555	-2.77146	0.524627	-5.28272	1.27e-07	2.14e-06
DPM1	1925.54	0.872311	0.165339	5.2759	1.32e-07	2.21e-06
CPSF7	3406.4	-1.84329	0.349665	-5.27158	1.35e-07	2.25e-06
ACP2	1310.38	-1.92259	0.36475	-5.27099	1.36e-07	2.26e-06
EML4	279.372	-4.90314	0.930209	-5.27101	1.36e-07	2.26e-06
WDR74	1469.59	1.68421	0.319801	5.26643	1.39e-07	2.31e-06
LIG4	467.062	-1.83882	0.349738	-5.25772	1.46e-07	2.4e-06
HDAC7	3550.19	-1.85092	0.352715	-5.24762	1.54e-07	2.53e-06
HAPLN4	229.056	-10.2135	1.94662	-5.24679	1.55e-07	2.54e-06
WNT5B	331.4	3.41597	0.651278	5.24502	1.56e-07	2.56e-06
LANCL1	1991.09	-1.34878	0.257204	-5.24402	1.57e-07	2.58e-06
LARS2	938.768	-1.31429	0.250852	-5.23932	1.61e-07	2.64e-06
DLG5	7799.92	-1.8776	0.358803	-5.23295	1.67e-07	2.73e-06
CCNDBP1	844.828	-2.15428	0.412007	-5.22875	1.71e-07	2.78e-06
CRBN	332.61	-3.94909	0.755344	-5.2282	1.71e-07	2.79e-06
CAPRIN1	6782.01	-2.04614	0.391432	-5.22733	1.72e-07	2.79e-06
LIN37	767.21	1.44959	0.277382	5.22597	1.73e-07	2.81e-06
GADD45GIP1	1556.59	3.30425	0.632603	5.22326	1.76e-07	2.85e-06
CFAP299	732.151	-11.89	2.27653	-5.22284	1.76e-07	2.85e-06
CENPBD1	32.5987	-7.40017	1.41897	-5.21519	1.84e-07	2.95e-06
EPB41	1245.17	-2.2159	0.425467	-5.20816	1.91e-07	3.06e-06
GPRIN2	246.386	3.0678	0.589168	5.20701	1.92e-07	3.07e-06
ASB10	60.179	6.55017	1.25812	5.20633	1.93e-07	3.08e-06
GNB1L	2504.51	2.64218	0.507973	5.20142	1.98e-07	3.15e-06
ZNF660	993.991	-1.34433	0.258484	-5.20082	1.98e-07	3.16e-06
DNMBP	901.785	-1.18468	0.227825	-5.19993	1.99e-07	3.17e-06
HIF1AN	2019.14	-0.949513	0.18272	-5.19654	2.03e-07	3.22e-06
GPR39	33.7548	-7.45123	1.43465	-5.19376	2.06e-07	3.27e-06
BRI3	2024.02	1.36704	0.263353	5.1909	2.09e-07	3.31e-06
GIGYF1	4235.69	-1.64183	0.316284	-5.191	2.09e-07	3.31e-06
CRB1	132.405	1.71884	0.332134	5.17514	2.28e-07	3.57e-06
ADCY6	2269.91	-1.4786	0.285711	-5.17518	2.28e-07	3.57e-06
IGFLR1	582.058	1.72686	0.33385	5.17255	2.31e-07	3.62e-06
FGD3	171.883	1.59408	0.308357	5.1696	2.35e-07	3.67e-06
KIF5A	24.4116	-6.98393	1.35305	-5.16161	2.45e-07	3.81e-06
ISOC2	1510.05	2.76816	0.536595	5.15876	2.49e-07	3.86e-06
C9H8orf82	151.61	-2.26887	0.439956	-5.15703	2.51e-07	3.89e-06
IER3	2725.17	2.48282	0.481663	5.15467	2.54e-07	3.93e-06
LHFPL7	120.621	5.13051	0.996142	5.15038	2.6e-07	4.02e-06
FBXO47	58.0851	-8.23365	1.59861	-5.15051	2.6e-07	4.02e-06
ADAL	320.734	-1.1486	0.223268	-5.14452	2.68e-07	4.13e-06
HDHD2	536.788	-1.61	0.313031	-5.14326	2.7e-07	4.15e-06
CDK16	2807.07	-1.17529	0.22861	-5.14101	2.73e-07	4.2e-06
ARFRP1	2835.42	1.91917	0.373843	5.13364	2.84e-07	4.36e-06
FAM229A	149.286	3.54673	0.691508	5.12898	2.91e-07	4.45e-06
ALG12	2860.12	1.65144	0.32236	5.12296	3.01e-07	4.57e-06
BLACAT1	71.6271	-8.53582	1.66806	-5.11723	3.1e-07	4.7e-06
ERN1	1547.73	-2.37104	0.463549	-5.11498	3.14e-07	4.76e-06
FRMD8	606.007	-0.957102	0.187367	-5.10816	3.25e-07	4.9e-06
GNB1	3474.6	-2.4333	0.476594	-5.10562	3.3e-07	4.96e-06
ARL8A	403.654	-2.81478	0.55136	-5.10516	3.31e-07	4.97e-06
FOXH1	15.1639	-6.29492	1.23378	-5.10216	3.36e-07	5.04e-06
ETFB	5837.73	2.15755	0.423257	5.0975	3.44e-07	5.15e-06
WWP1	1961.43	-1.07791	0.211515	-5.09612	3.47e-07	5.18e-06
INVS	1061.61	-1.2634	0.248369	-5.08677	3.64e-07	5.42e-06
ARID1B	887.499	-1.88516	0.371255	-5.07782	3.82e-07	5.65e-06
CHID1	5528.45	1.94857	0.384217	5.07154	3.95e-07	5.82e-06
EIF5	5753.55	-1.02264	0.202016	-5.06217	4.15e-07	6.08e-06
APC	1811.75	-1.50427	0.29792	-5.04925	4.44e-07	6.47e-06
INAFM1	4248.65	3.01581	0.597912	5.04391	4.56e-07	6.62e-06
CIC	2797.49	-1.30876	0.259511	-5.04316	4.58e-07	6.63e-06
CAMK4	32.0263	-5.48217	1.08875	-5.0353	4.77e-07	6.88e-06
ITPRID2	1266.6	-2.23017	0.442992	-5.03434	4.8e-07	6.92e-06
DARS2	368.299	-1.5722	0.312901	-5.02459	5.05e-07	7.25e-06
ANKRD13A	1678.21	-1.21545	0.24205	-5.02149	5.13e-07	7.35e-06
CRLF2	61.9096	5.64667	1.12568	5.01625	5.27e-07	7.54e-06
ASPSCR1	3347.82	2.42191	0.482849	5.01587	5.28e-07	7.54e-06
CDC42BPB	2438.52	-2.85838	0.57004	-5.01435	5.32e-07	7.6e-06
IMP4	1571.37	1.31633	0.262717	5.01046	5.43e-07	7.74e-06
LMF1	763.944	1.45027	0.289529	5.00906	5.47e-07	7.78e-06
FHIP1B	1420.91	-1.07049	0.213765	-5.00779	5.51e-07	7.81e-06
ZNF385D	317.8	2.61567	0.523196	4.9994	5.75e-07	8.12e-06
AAGAB	1034.44	-1.10708	0.221583	-4.99624	5.85e-07	8.25e-06
CPT1A	2219.05	-1.43785	0.28791	-4.9941	5.91e-07	8.33e-06
CIB2	1013.5	1.95932	0.392675	4.98968	6.05e-07	8.51e-06
EEF1AKMT3	205.322	-2.17304	0.435528	-4.98945	6.06e-07	8.51e-06
ANKRD27	1587.74	-0.835082	0.16774	-4.97844	6.41e-07	8.94e-06
ARHGAP15	138.669	2.17894	0.437813	4.97688	6.46e-07	9.01e-06
CNPY3	3564.66	1.86593	0.375194	4.97324	6.58e-07	9.16e-06
ZBED4	668.719	-1.40489	0.282594	-4.97143	6.65e-07	9.23e-06
KLK10	20.1479	4.46353	0.897914	4.971	6.66e-07	9.24e-06
IL13RA1	1932.18	-1.64678	0.332241	-4.9566	7.17e-07	9.89e-06
CHN2	685.037	2.13112	0.430159	4.95426	7.26e-07	1e-05
CEP68	1165.15	-1.67634	0.338376	-4.95407	7.27e-07	1e-05
CEBPD	4674.93	2.10188	0.424939	4.9463	7.56e-07	1.04e-05
CBX5	4830.91	-1.62784	0.329131	-4.94586	7.58e-07	1.04e-05
FER	1322.87	-1.32344	0.267824	-4.94144	7.75e-07	1.06e-05
DNMT3B	186.046	-1.57544	0.318845	-4.94108	7.77e-07	1.06e-05
HPX	18.9407	-6.61703	1.3403	-4.93696	7.93e-07	1.08e-05
WFIKKN1	190.86	2.11164	0.428078	4.93284	8.1e-07	1.1e-05
DISP2	20.2848	6.84543	1.3895	4.92654	8.37e-07	1.13e-05
GMFG	288.974	2.05022	0.416742	4.91963	8.67e-07	1.17e-05
INPPL1	6131.4	-2.05977	0.418881	-4.91731	8.77e-07	1.18e-05
GATAD2A	1881.2	-0.786594	0.160068	-4.91412	8.92e-07	1.2e-05
YWHAB	3580.97	-3.02532	0.616837	-4.90456	9.36e-07	1.25e-05
ALKBH6	779.714	1.11639	0.227743	4.90197	9.49e-07	1.27e-05
ELAVL1	2088.66	-0.795118	0.162326	-4.89828	9.67e-07	1.29e-05
FTSJ3	549.104	-1.84466	0.376669	-4.89731	9.72e-07	1.29e-05
LMO1	43.9264	3.12573	0.638591	4.89473	9.84e-07	1.31e-05
GRPR	64.6865	-8.38911	1.71477	-4.89225	9.97e-07	1.32e-05
ZNF501	20.7226	-6.74575	1.3792	-4.89106	1e-06	1.33e-05
EXOC3	8068.27	1.44571	0.295875	4.88621	1.03e-06	1.36e-05
ANKFY1	2252.48	-0.976675	0.199915	-4.88544	1.03e-06	1.36e-05
DLX6	89.4008	9.00261	1.84396	4.8822	1.05e-06	1.38e-05
BNIP2	1520.86	-1.05312	0.215749	-4.88124	1.05e-06	1.39e-05
CST3	22150.2	1.27483	0.261342	4.87802	1.07e-06	1.41e-05
CCDC167	1208.35	2.51183	0.515147	4.87594	1.08e-06	1.42e-05
COMMD6	1242.06	1.66758	0.343014	4.86155	1.16e-06	1.52e-05
EIF3A	5584.21	-1.6497	0.339542	-4.85862	1.18e-06	1.53e-05
KCTD9	754.947	-1.47372	0.303368	-4.85787	1.19e-06	1.54e-05
ATP5F1D	6764.16	2.01941	0.415775	4.85699	1.19e-06	1.54e-05
AP1G1	3322.36	-1.22194	0.251616	-4.85636	1.2e-06	1.55e-05
IQGAP1	6172.74	-1.59456	0.328418	-4.85528	1.2e-06	1.55e-05
CDKN1C	2149.46	2.36073	0.486391	4.85357	1.21e-06	1.57e-05
LARP1	6943.71	-1.07653	0.221827	-4.85302	1.22e-06	1.57e-05
BCL7C	4175.32	2.77657	0.573398	4.8423	1.28e-06	1.65e-05
FNBP1	4572.12	-1.29172	0.266784	-4.84182	1.29e-06	1.65e-05
IL34	447.839	2.56751	0.530781	4.83723	1.32e-06	1.68e-05
ACE	274.653	-3.95394	0.817731	-4.83526	1.33e-06	1.7e-05
DSC3	50.7787	4.49781	0.93091	4.83162	1.35e-06	1.72e-05
BRIX1	1575.35	1.48963	0.308306	4.83166	1.35e-06	1.72e-05
CDK5RAP1	1647.85	1.28122	0.265232	4.83058	1.36e-06	1.73e-05
ITGA6	5536.77	-1.63059	0.33766	-4.82909	1.37e-06	1.74e-05
IGSF23	61.8966	4.97683	1.0309	4.82766	1.38e-06	1.75e-05
ZNF502	325.034	-1.42691	0.295868	-4.8228	1.42e-06	1.79e-05
ZC3H12D	12.6711	-6.03882	1.25254	-4.82127	1.43e-06	1.8e-05
HILPDA	131.152	-2.25788	0.468424	-4.82017	1.43e-06	1.81e-05
GPATCH8	2318.37	-1.36444	0.283095	-4.81973	1.44e-06	1.81e-05
CUTA	2391.26	1.15179	0.239169	4.81583	1.47e-06	1.85e-05
BRI3BP	1448.19	-1.23232	0.256309	-4.80795	1.52e-06	1.91e-05
CNR1	51.1736	-8.05149	1.67482	-4.80738	1.53e-06	1.92e-05
ITPA	1722.35	1.83129	0.381076	4.80557	1.54e-06	1.93e-05
LHPP	1033.54	1.23135	0.256366	4.80308	1.56e-06	1.95e-05
GCSH	945.097	1.56246	0.325385	4.80187	1.57e-06	1.96e-05
C17H22orf39	1946.39	1.82825	0.380908	4.79971	1.59e-06	1.98e-05
WDR45B	1452.89	-1.36258	0.283937	-4.79889	1.6e-06	1.99e-05
IDS	4629.59	-2.15758	0.449857	-4.79615	1.62e-06	2.01e-05
CASP9	397.668	-3.91929	0.817549	-4.79395	1.64e-06	2.03e-05
FKBP15	2383.43	-0.815122	0.170176	-4.78989	1.67e-06	2.07e-05
ANKIB1	1027.68	-1.14503	0.239318	-4.78457	1.71e-06	2.12e-05
CKLF	13.9996	-6.1794	1.29237	-4.78144	1.74e-06	2.15e-05
ENTPD6	2178.11	1.97627	0.413561	4.77868	1.76e-06	2.18e-05
LCAT	3216.56	1.40341	0.293926	4.77471	1.8e-06	2.21e-05
ARHGAP22	853.404	2.00992	0.421044	4.77365	1.81e-06	2.22e-05
IL21R	16.2748	-6.40172	1.34109	-4.77351	1.81e-06	2.22e-05
GEMIN2	937.221	0.740412	0.155139	4.77256	1.82e-06	2.23e-05
HEXIM1	2792.54	-1.75054	0.367499	-4.7634	1.9e-06	2.33e-05
HIP1	2497.54	-2.02966	0.42626	-4.76156	1.92e-06	2.35e-05
YWHAZ	8949.28	-0.779145	0.163714	-4.75919	1.94e-06	2.37e-05
ARHGAP32	1293.34	-1.82913	0.384523	-4.75687	1.97e-06	2.39e-05
FAM89B	797.435	1.62557	0.342069	4.75216	2.01e-06	2.44e-05
GTF2F1	4022.01	1.3303	0.280366	4.74489	2.09e-06	2.52e-05
INKA1	389.851	2.79535	0.589545	4.74154	2.12e-06	2.55e-05
ZDHHC6	1199.53	-1.23374	0.260196	-4.74157	2.12e-06	2.55e-05
GOLM1	2117.09	-1.25049	0.263845	-4.73947	2.14e-06	2.57e-05
ZMIZ1	4429.61	-1.44236	0.304721	-4.73339	2.21e-06	2.64e-05
CPNE7	68.6826	-8.47562	1.7909	-4.73261	2.22e-06	2.65e-05
HYPK	2324.76	2.34345	0.495267	4.7317	2.23e-06	2.66e-05
ABI1	1868.18	-1.06962	0.22607	-4.73136	2.23e-06	2.66e-05
CCDC186	524.291	-4.54101	0.960228	-4.7291	2.26e-06	2.68e-05
KIF13A	1666.37	-1.15279	0.244344	-4.71791	2.38e-06	2.82e-05
HEATR1	1235.52	-0.968492	0.2053	-4.71746	2.39e-06	2.83e-05
ALKBH7	790.312	1.79473	0.380716	4.71409	2.43e-06	2.87e-05
ZNF317	297.537	-1.33841	0.283987	-4.71291	2.44e-06	2.88e-05
BNIP3L	4892.92	-1.16499	0.247598	-4.70516	2.54e-06	2.97e-05
HNRNPH3	8015.93	-1.24281	0.264137	-4.70517	2.54e-06	2.97e-05
BCAS4	725.166	2.09774	0.446708	4.696	2.65e-06	3.1e-05
GLYR1	3088.27	-0.603239	0.12847	-4.69554	2.66e-06	3.1e-05
HDGFL2	3688.81	1.68139	0.358092	4.69542	2.66e-06	3.1e-05
DTNBP1	1326.17	1.73763	0.370313	4.69231	2.7e-06	3.15e-05
LNPEP	1490.47	-2.59537	0.553269	-4.69097	2.72e-06	3.16e-05
CPD	7601.53	-1.93631	0.412981	-4.68862	2.75e-06	3.2e-05
DNAJC21	1361.03	0.644751	0.137689	4.68264	2.83e-06	3.28e-05
KLC1	4910.2	0.945545	0.202068	4.67934	2.88e-06	3.33e-05
ADTRP	62.2223	4.69261	1.00432	4.67243	2.98e-06	3.43e-05
HNRNPA0	2340.67	-2.43868	0.523614	-4.65741	3.2e-06	3.67e-05
LMAN2	4694.02	1.33167	0.286019	4.65589	3.23e-06	3.7e-05
INO80C	945.88	1.48579	0.31936	4.65239	3.28e-06	3.75e-05
ZMYM2	2587.24	-1.06819	0.229893	-4.64644	3.38e-06	3.84e-05
CYP17	82.92	-8.74772	1.8831	-4.64537	3.39e-06	3.86e-05
CNOT8	1192.56	-1.10343	0.237697	-4.64217	3.45e-06	3.91e-05
COMTD1	695.521	2.90686	0.62637	4.6408	3.47e-06	3.94e-05
EIF3F	9062.41	1.28718	0.277604	4.63675	3.54e-06	4.01e-05
HACD1	199.736	0.951331	0.205599	4.62712	3.71e-06	4.18e-05
FAM98C	468.043	1.37017	0.296385	4.62295	3.78e-06	4.25e-05
GOLGA3	2152.85	-1.01654	0.2203	-4.61436	3.94e-06	4.42e-05
EXOSC7	1462.33	2.00793	0.435171	4.61413	3.95e-06	4.42e-05
B4GALT1	2641.8	-2.65102	0.575214	-4.60874	4.05e-06	4.53e-05
CATSPERB	10.9396	-5.82973	1.26606	-4.60463	4.13e-06	4.6e-05
ANKLE2	1975.9	-1.11839	0.242949	-4.60338	4.16e-06	4.63e-05
AAMDC	1238.29	2.06016	0.447928	4.59933	4.24e-06	4.71e-05
DLX2	24.4946	-6.98775	1.51954	-4.59858	4.25e-06	4.72e-05
ABITRAM	812.999	-1.76948	0.384914	-4.59707	4.28e-06	4.75e-05
BLOC1S1	1812.39	2.19071	0.476557	4.59696	4.29e-06	4.75e-05
EIF2AK4	1369.15	-1.14909	0.250004	-4.59626	4.3e-06	4.77e-05
EPHB4	1561.78	-1.77776	0.386903	-4.59484	4.33e-06	4.79e-05
FAAP20	1628.63	1.55243	0.338165	4.59075	4.42e-06	4.87e-05
DUSP15	717.487	2.11962	0.461799	4.58992	4.43e-06	4.88e-05
COPS6	3728.31	0.943977	0.205726	4.58851	4.46e-06	4.91e-05
AKAP13	4083.99	-1.89075	0.412095	-4.58814	4.47e-06	4.92e-05
DCTPP1	626.735	1.80709	0.394093	4.58545	4.53e-06	4.97e-05
C9	21.5687	6.65237	1.45227	4.58067	4.63e-06	5.07e-05
AP2A1	2172.37	-1.47988	0.323169	-4.57928	4.67e-06	5.1e-05
KDM5B	5153.66	-1.02645	0.224353	-4.57517	4.76e-06	5.2e-05
FAM171A1	2062.26	-1.72397	0.376829	-4.57494	4.76e-06	5.2e-05
G3BP2	3635.32	-1.73958	0.380563	-4.57106	4.85e-06	5.29e-05
AVP	113.135	4.65084	1.01768	4.57004	4.88e-06	5.31e-05
HIVEP1	819.507	-1.3477	0.295327	-4.56341	5.03e-06	5.48e-05
HOXD13	21.6585	6.43684	1.4126	4.55673	5.2e-06	5.64e-05
DOT1L	2753.44	-1.95868	0.429963	-4.55546	5.23e-06	5.66e-05
B3GAT3	1855.7	1.61306	0.354208	4.554	5.26e-06	5.7e-05
LMBRD2	804.772	-1.7056	0.374634	-4.5527	5.3e-06	5.73e-05
EIF2AK2	2253.97	-3.70418	0.814779	-4.54624	5.46e-06	5.88e-05
BIN1	3759.64	2.03136	0.446898	4.54546	5.48e-06	5.9e-05
CDIN1	660.883	1.73413	0.381527	4.54525	5.49e-06	5.9e-05
GLOD4	550.266	-4.31004	0.948678	-4.54321	5.54e-06	5.95e-05
HELB	575.14	-1.36018	0.299425	-4.54264	5.56e-06	5.96e-05
LIPG	32.5432	-7.3986	1.63038	-4.53796	5.68e-06	6.09e-05
DNAJB2	3568.01	1.82397	0.401984	4.53741	5.69e-06	6.1e-05
ARHGAP33	679.949	-2.5972	0.573717	-4.52698	5.98e-06	6.37e-05
C11H17orf58	119.232	-4.56815	1.00908	-4.52705	5.98e-06	6.37e-05
DHX9	5106.49	-1.61447	0.356649	-4.52679	5.99e-06	6.37e-05
DCAF7	2653.05	-1.05085	0.232667	-4.51655	6.29e-06	6.65e-05
CPZ	371.727	2.43379	0.53912	4.51437	6.35e-06	6.72e-05
CHCHD10	3106.39	2.21056	0.489732	4.51381	6.37e-06	6.73e-05
DDX5	24317.1	-1.40127	0.310511	-4.51278	6.4e-06	6.76e-05
KLHDC4	1668.49	2.12343	0.470654	4.51166	6.43e-06	6.79e-05
ENAM	44.2504	2.72543	0.604446	4.50898	6.51e-06	6.86e-05
KLHL26	220.505	-1.01994	0.226202	-4.50898	6.51e-06	6.86e-05
C14H16orf86	13.5672	-6.13415	1.36157	-4.50521	6.63e-06	6.98e-05
HGH1	468.114	-1.69001	0.375179	-4.50454	6.65e-06	7e-05
ARMC5	1230.52	2.66301	0.591523	4.50195	6.73e-06	7.08e-05
FAM168A	1818.75	-1.03889	0.23078	-4.50167	6.74e-06	7.09e-05
BCL11B	192.867	3.09278	0.687558	4.49822	6.85e-06	7.19e-05
FBXO4	226.358	-2.43382	0.541345	-4.49588	6.93e-06	7.26e-05
CUBN	132.218	3.56426	0.793143	4.49385	6.99e-06	7.31e-05
BOLL	24.7861	5.07376	1.12933	4.49271	7.03e-06	7.34e-05
GATD1	2047.77	1.89564	0.422519	4.48653	7.24e-06	7.54e-05
CCDC107	1386.54	2.04608	0.456094	4.4861	7.25e-06	7.55e-05
XPO5	418.216	-5.51392	1.2308	-4.47995	7.47e-06	7.75e-05
DCLK2	551.824	-2.02043	0.451088	-4.47901	7.5e-06	7.77e-05
GLYCTK	176.145	1.50807	0.336737	4.47847	7.52e-06	7.78e-05
HERC1	1336.13	-3.01331	0.672854	-4.47841	7.52e-06	7.78e-05
ANO2	9.40476	-5.60363	1.25138	-4.47796	7.54e-06	7.8e-05
CAST	1842.99	-1.86032	0.415455	-4.47779	7.54e-06	7.8e-05
IFIT5	1614.68	-1.43681	0.321293	-4.47197	7.75e-06	8e-05
LASP1	8961.81	-1.71199	0.383058	-4.46927	7.85e-06	8.08e-05
CASP8	868.818	-2.95537	0.661321	-4.46889	7.86e-06	8.08e-05
XIAP	1354.7	-2.65504	0.59425	-4.46788	7.9e-06	8.12e-05
ARMT1	997.764	0.604679	0.13542	4.46521	8e-06	8.21e-05
GTF3C5	2130.36	1.89514	0.424437	4.46506	8e-06	8.21e-05
HNRNPU	15025.8	-0.966624	0.216582	-4.46309	8.08e-06	8.27e-05
DENND10	395.564	-4.06772	0.911519	-4.46257	8.1e-06	8.28e-05
CCL24	388.389	4.06407	0.911294	4.45967	8.21e-06	8.38e-05
ARHGAP1	4180.55	-1.69474	0.38041	-4.45503	8.39e-06	8.55e-05
CIDEC	20.0514	-6.70079	1.50445	-4.45398	8.43e-06	8.58e-05
KDM2A	4020.22	-1.05872	0.237847	-4.45126	8.54e-06	8.68e-05
DDX17	28484.3	-1.2244	0.275385	-4.44613	8.74e-06	8.89e-05
FAM20B	1421.46	-1.07664	0.242483	-4.44007	8.99e-06	9.11e-05
KCNIP2	379.686	-2.07274	0.467245	-4.43608	9.16e-06	9.27e-05
FAM168B	2721.64	-1.43241	0.323164	-4.43245	9.32e-06	9.42e-05
HDDC2	528.702	1.40353	0.316712	4.43157	9.35e-06	9.45e-05
ZNF511	1100.06	1.38528	0.312772	4.42904	9.47e-06	9.55e-05
ASIP	7925.43	2.76252	0.623884	4.42794	9.51e-06	9.58e-05
BRPF1	853.607	-0.631133	0.142537	-4.42785	9.52e-06	9.58e-05
DOCK1	1590.98	-1.45572	0.32898	-4.42496	9.65e-06	9.7e-05
CAMKK1	373.184	-2.20721	0.499487	-4.41895	9.92e-06	9.94e-05
CEP290	1410.12	-3.42629	0.777017	-4.40954	1.04e-05	0.000103489
B3GALT1	736.915	2.12703	0.482426	4.40902	1.04e-05	0.000103688
EYA4	255.252	4.489	1.01906	4.40505	1.06e-05	0.000105312
GGT5	2783.67	3.63074	0.824627	4.40289	1.07e-05	0.000106169
ATG101	1066.64	1.30967	0.29745	4.40298	1.07e-05	0.000106169
AMDHD2	1126.55	1.75805	0.399413	4.4016	1.07e-05	0.000106756
GNG8	288.655	4.4491	1.01101	4.40065	1.08e-05	0.000107122
LMF2	4572.06	1.40992	0.320399	4.40051	1.08e-05	0.000107142
HIPK4	331.218	2.95817	0.672424	4.39926	1.09e-05	0.000107711
DEK	6895.4	0.789867	0.179606	4.39779	1.09e-05	0.000108295
C2CD6	27.3989	-7.1485	1.62764	-4.39194	1.12e-05	0.000111094
FNDC3A	2993.03	-1.17838	0.268958	-4.38129	1.18e-05	0.000116078
EPC2	1001.7	-1.19089	0.271856	-4.38058	1.18e-05	0.000116351
HYOU1	2413.9	-2.19241	0.500986	-4.37618	1.21e-05	0.000118236
FASN	4581.33	-1.30025	0.297247	-4.37431	1.22e-05	0.000119095
EYA3	1481.64	-1.36713	0.312934	-4.36877	1.25e-05	0.000121989
FUOM	440.629	2.814	0.644366	4.36708	1.26e-05	0.000122765
ASAP1	905.444	-1.70771	0.391168	-4.36567	1.27e-05	0.000123396
CARNS1	9.10343	-5.55836	1.27385	-4.36343	1.28e-05	0.000124383
DBI	1207.01	1.80045	0.412744	4.36216	1.29e-05	0.000124965
CTSB	4212.93	-3.94632	0.904762	-4.36172	1.29e-05	0.000125017
HINFP	1218.96	-0.946914	0.217214	-4.35935	1.3e-05	0.000126153
LENG8	13468.9	-2.59903	0.5967	-4.35567	1.33e-05	0.000128059
CRCP	952.693	-1.04497	0.239943	-4.35508	1.33e-05	0.000128349
CCDC92B	8.12388	-5.39469	1.24039	-4.34918	1.37e-05	0.000131433
FBXO21	2188.17	-1.06352	0.244629	-4.3475	1.38e-05	0.000132389
ZBTB39	450.877	-1.44711	0.332955	-4.34628	1.38e-05	0.000132826
IRS1	2515.68	-1.13459	0.26117	-4.34425	1.4e-05	0.000133929
CTSD	15810.7	1.36708	0.315296	4.33585	1.45e-05	0.000138664
ADAM33	249.41	-3.85557	0.889471	-4.33467	1.46e-05	0.000139285
GORASP1	2392.31	-1.51057	0.348852	-4.33012	1.49e-05	0.000141944
GLA	1002.44	-0.883543	0.204054	-4.32995	1.49e-05	0.00014199
GPR107	1800.78	-1.59822	0.369275	-4.328	1.5e-05	0.000143125
BVES	31.0488	-7.33051	1.69478	-4.32534	1.52e-05	0.000144669
ACBD5	927.948	-3.07884	0.712406	-4.32175	1.55e-05	0.000146722
CCS	2763.42	1.47569	0.341514	4.32103	1.55e-05	0.000147135
CD40LG	17.4176	2.61369	0.604995	4.32018	1.56e-05	0.000147636
HS3ST4	30.9184	6.126	1.41909	4.31686	1.58e-05	0.000149614
KCTD18	406.349	-1.5673	0.363109	-4.31635	1.59e-05	0.000149892
BCAP31	7315.86	1.46298	0.338978	4.31584	1.59e-05	0.000150105
DDB1	2858.2	-3.48627	0.808023	-4.31457	1.6e-05	0.000150841
ANKRA2	464.833	-1.04543	0.242501	-4.31101	1.63e-05	0.000153018
CYRIB	761.692	-2.66122	0.617705	-4.30824	1.65e-05	0.000154606
KIF1B	3145.23	-1.0495	0.243652	-4.30737	1.65e-05	0.000155028
IRF2BPL	1982.09	-2.10536	0.489055	-4.30495	1.67e-05	0.000156652
CNTRL	2985.58	-3.01178	0.699827	-4.3036	1.68e-05	0.000157539
ELFN1	7.7486	-5.33382	1.24008	-4.3012	1.7e-05	0.00015905
CSRP3	36.1757	3.76758	0.876773	4.2971	1.73e-05	0.000161736
C3H2orf49	840.824	-1.75057	0.407881	-4.29187	1.77e-05	0.000165301
CTBP1	4576.53	0.986273	0.229834	4.29124	1.78e-05	0.000165556
ATP6V0D2	25.7048	-7.05676	1.64573	-4.28793	1.8e-05	0.000167822
FNDC1	25.542	-7.04821	1.64447	-4.286	1.82e-05	0.000169141
ETFBKMT	1712.53	-1.907	0.445191	-4.28355	1.84e-05	0.000170939
FTSJ1	634.93	-0.826938	0.193279	-4.27848	1.88e-05	0.000174582
GNPTG	3022.13	1.39585	0.326478	4.27548	1.91e-05	0.000176642
IDH3A	1324.29	-0.947026	0.22156	-4.27435	1.92e-05	0.000177467
HSCB	312.883	1.72423	0.404135	4.26646	1.99e-05	0.00018322
KCNK13	57.35	-2.44495	0.573059	-4.2665	1.99e-05	0.00018322
CNOT2	1891.22	-0.487129	0.114223	-4.26473	2e-05	0.000184248
DNMT1	2031.45	-1.26437	0.296735	-4.26092	2.04e-05	0.000187241
ZNF775	1057.46	1.90354	0.44736	4.25506	2.09e-05	0.000191903
ARID5A	236.752	2.13362	0.501622	4.25345	2.11e-05	0.000192876
ZZEF1	1166.04	-0.752829	0.177395	-4.24381	2.2e-05	0.000200327
BAHD1	992.514	-0.913598	0.215301	-4.24335	2.2e-05	0.000200659
AK6	341.76	1.55657	0.367153	4.23956	2.24e-05	0.000203986
CACNA1A	326.905	2.52955	0.596981	4.23724	2.26e-05	0.00020567
C21H11orf98	804.156	1.47019	0.346996	4.23691	2.27e-05	0.000205884
CHMP1A	3460.57	1.39917	0.330291	4.23616	2.27e-05	0.000206394
FAM237B	34.3079	-7.47415	1.76443	-4.23602	2.28e-05	0.000206441
ERCC1	2416.15	1.38011	0.325925	4.23444	2.29e-05	0.000207635
FANCI	458.843	-2.50808	0.595037	-4.215	2.5e-05	0.000224079
CDC42BPG	1731.33	-2.56259	0.608034	-4.21455	2.5e-05	0.000224344
ASB7	812.459	-1.01628	0.241171	-4.21394	2.51e-05	0.000224755
ALKBH3	918.745	1.6175	0.384172	4.21035	2.55e-05	0.00022758
ACP1	2174.87	0.808646	0.192065	4.21028	2.55e-05	0.00022758
ZSWIM4	248.746	-1.53206	0.363993	-4.20904	2.56e-05	0.000228737
IDNK	351.977	1.25902	0.299229	4.20755	2.58e-05	0.000230055
GTF3C2	1061.9	-1.62513	0.386919	-4.20017	2.67e-05	0.000236704
GCAT	555.119	1.90931	0.454783	4.19827	2.69e-05	0.000238395
FAM151B	267.495	-1.18619	0.28261	-4.19729	2.7e-05	0.000239337
GUK1	2946.58	1.58356	0.377424	4.19572	2.72e-05	0.000240701
LAMP1	13042.5	1.21426	0.289398	4.19581	2.72e-05	0.000240701
FBXO42	1858.6	0.596022	0.142437	4.18447	2.86e-05	0.000251583
CAMTA1	1343.5	1.27262	0.30417	4.18393	2.87e-05	0.000252085
ACAA1	3597.34	2.06146	0.493589	4.17646	2.96e-05	0.000260071
JKAMP	744.197	-1.45882	0.349311	-4.17629	2.96e-05	0.000260162
ACSM3	163.493	-5.96268	1.42878	-4.17326	3e-05	0.000263437
CASP8AP2	506.856	-2.94822	0.70712	-4.16934	3.05e-05	0.000267239
BOD1	905.172	0.650895	0.156174	4.16774	3.08e-05	0.000268793
GSG1	37.1804	6.37782	1.5307	4.16661	3.09e-05	0.000270022
CREBZF	3702.13	-1.18572	0.284666	-4.16529	3.11e-05	0.00027147
C22H10orf95	64.3251	-8.3813	2.01314	-4.16329	3.14e-05	0.000273421
ELANE	7.97069	-5.36388	1.28854	-4.16276	3.14e-05	0.000273832
FGF17	24.304	6.79749	1.63433	4.15918	3.19e-05	0.00027759
CCDC9B	527.482	-2.60584	0.626546	-4.15905	3.2e-05	0.000277643
LDLRAD4	1144.16	-1.73109	0.416416	-4.15712	3.22e-05	0.000279575
BBS1	3087.99	-2.26937	0.545915	-4.157	3.22e-05	0.000279575
HNRNPA2B1	20835	-1.08775	0.262023	-4.15136	3.31e-05	0.000285864
JPT1	1648.38	1.07728	0.259512	4.15119	3.31e-05	0.000285967
ANO8	1483.77	-1.56724	0.377607	-4.15046	3.32e-05	0.00028641
FBLIM1	2318.63	-1.21501	0.292786	-4.14983	3.33e-05	0.000287089
GPAT4	4026.2	1.37351	0.331062	4.14882	3.34e-05	0.000288015
KCMF1	1601.32	-0.635756	0.153267	-4.14804	3.35e-05	0.000288883
AP5Z1	2552.95	1.14996	0.277384	4.14573	3.39e-05	0.000291447
KLHDC3	5342.56	0.71734	0.173129	4.1434	3.42e-05	0.000294081
YIPF6	1660.74	-2.00353	0.484109	-4.1386	3.49e-05	0.000299698
BECN1	1314.15	-2.25663	0.5462	-4.13151	3.6e-05	0.000307986
FAM199X	1360.49	-1.77933	0.431007	-4.1283	3.65e-05	0.000312068
GPX1	5916.93	1.35769	0.328971	4.12708	3.67e-05	0.000313478
EXOSC1	764.016	1.36486	0.331056	4.12275	3.74e-05	0.0003183
ADORA2A	143.333	2.46708	0.598599	4.12141	3.77e-05	0.00031974
ZBTB45	577.357	1.22356	0.296961	4.12028	3.78e-05	0.000320964
ARRB1	3114.65	-2.45713	0.597626	-4.11149	3.93e-05	0.000331862
GTF3C4	1996.15	-1.32737	0.322902	-4.11075	3.94e-05	0.000332793
KCNV2	46.7872	7.79965	1.89993	4.10524	4.04e-05	0.000340297
GPR146	284.329	2.35596	0.574281	4.10245	4.09e-05	0.000343876
ASIC3	10.9658	-5.8263	1.42126	-4.09938	4.14e-05	0.00034807
FLYWCH2	2257.34	1.70754	0.416911	4.0957	4.21e-05	0.000353093
CDC123	1483.32	0.857989	0.209572	4.09401	4.24e-05	0.000355258
LACC1	1034.93	-2.88884	0.706024	-4.09171	4.28e-05	0.000358104
C19H3orf49	3424.22	-8.30992	2.03168	-4.09017	4.31e-05	0.000360067
AP2S1	2728.79	2.41126	0.589545	4.09004	4.31e-05	0.000360122
ZSCAN23	208.842	-2.61908	0.640441	-4.0895	4.32e-05	0.000360822
IFT140	2439.41	-3.33804	0.816623	-4.08761	4.36e-05	0.000363449
LEMD2	2467.21	1.51973	0.371883	4.08657	4.38e-05	0.000364697
EGLN1	3186.04	-0.912911	0.223417	-4.08614	4.39e-05	0.000365242
LENG1	976.821	1.75399	0.42931	4.08561	4.4e-05	0.000365931
EPYC	13.5888	3.82892	0.93831	4.08065	4.49e-05	0.000373239
KMT2B	2360.64	-1.37091	0.335989	-4.08021	4.5e-05	0.000373659
CARF	794.234	-1.4173	0.347496	-4.0786	4.53e-05	0.000375536
CLEC3B	11727	3.63235	0.890972	4.07684	4.57e-05	0.000378097
ERC1	1584.54	-0.95022	0.233162	-4.07536	4.59e-05	0.000380072
KLHL12	705.184	-1.64526	0.403989	-4.07255	4.65e-05	0.000383796
C2CD5	2556.99	-2.31263	0.568523	-4.06779	4.75e-05	0.000390413
ANGEL1	984.139	-1.62029	0.398379	-4.06721	4.76e-05	0.000391036
CDK5	1198.96	1.28531	0.316237	4.0644	4.82e-05	0.000395634
FAM133A	476.54	3.16501	0.778904	4.06342	4.84e-05	0.00039669
JPT2	2229.59	-1.05292	0.259112	-4.06359	4.83e-05	0.00039669
EIF1AD	718.762	1.91637	0.471786	4.06195	4.87e-05	0.000398738
AIMP1	3782.1	0.998765	0.245993	4.06014	4.9e-05	0.000401526
HNRNPH2	1731.79	-1.25493	0.309183	-4.05887	4.93e-05	0.000403263
LCNL1	1411.55	3.93341	0.970201	4.05422	5.03e-05	0.000410737
YIPF2	543.299	-1.90365	0.469658	-4.05327	5.05e-05	0.000412107
GCDH	1476.23	1.50691	0.371805	4.05296	5.06e-05	0.000412483
CANX	10074.4	-1.00288	0.247461	-4.0527	5.06e-05	0.0004128
CCDC34	1146.27	2.74254	0.676981	4.05114	5.1e-05	0.000415236
DCPS	855.966	1.69303	0.418147	4.04888	5.15e-05	0.000418475
ZNF512B	2283.97	-1.99606	0.493204	-4.04712	5.19e-05	0.000421
KEF53_p01	42308.3	-3.20068	0.79139	-4.04438	5.25e-05	0.000425783
ERO1A	927.372	-1.51266	0.374419	-4.04002	5.34e-05	0.000432799
ANKRD40	1107	-1.13109	0.279997	-4.03964	5.35e-05	0.000433166
ESYT2	3515.84	-0.85756	0.212335	-4.03872	5.37e-05	0.000434717
ABI2	1927.65	-1.01575	0.251527	-4.03832	5.38e-05	0.000435295
ZNF575	1603.74	2.0997	0.520071	4.03733	5.41e-05	0.000436632
ATM	689.912	-1.99009	0.493141	-4.03554	5.45e-05	0.000439805
APEH	3449.14	0.973415	0.241554	4.0298	5.58e-05	0.000449674
CEP295	2332.69	-2.02022	0.501354	-4.02953	5.59e-05	0.000449857
FBXO11	2147.22	-0.795003	0.197345	-4.0285	5.61e-05	0.000451667
YTHDF1	1578.73	1.28189	0.318359	4.02654	5.66e-05	0.00045492
CUL4B	2822.73	-0.900263	0.223669	-4.02497	5.7e-05	0.000457456
ZNF623	541.927	-2.74852	0.683749	-4.01979	5.83e-05	0.000466768
APPL1	1578.89	-1.56293	0.389002	-4.01779	5.87e-05	0.000470385
HGS	1842.8	-3.45808	0.860971	-4.01648	5.91e-05	0.000472653
ITGB1BP2	70.7469	2.47676	0.616882	4.01497	5.95e-05	0.000474977
EIF4EBP3	458.501	1.5214	0.379023	4.01401	5.97e-05	0.000476749
CLEC11A	1026.2	2.47752	0.61759	4.01159	6.03e-05	0.000481122
DNHD1	230.245	2.03817	0.508116	4.01122	6.04e-05	0.000481688
CAV1	1148.57	-4.35076	1.0859	-4.00661	6.16e-05	0.000490099
HDAC11	1146.76	2.65541	0.663612	4.00145	6.3e-05	0.000499797
FXYD7	65.98	3.6781	0.919941	3.9982	6.38e-05	0.000506348
BAG6	6070.46	-1.07163	0.268066	-3.99763	6.4e-05	0.000507379
EMC6	641.865	1.08864	0.27259	3.99367	6.51e-05	0.000514967
CDKN2AIPNL	2700.67	0.488814	0.122396	3.9937	6.51e-05	0.000514967
DERL2	2039.79	1.17582	0.294429	3.99355	6.51e-05	0.000515036
ZDHHC7	2582.51	-0.571728	0.143327	-3.98898	6.64e-05	0.000523332
CDC42EP5	862.943	3.32206	0.834447	3.98115	6.86e-05	0.000538371
WDTC1	776.133	-2.02315	0.508401	-3.97944	6.91e-05	0.000541994
YES1	567.086	-3.85379	0.96857	-3.97884	6.93e-05	0.000543149
KATNIP	1554.28	-3.22528	0.811566	-3.97415	7.06e-05	0.000552766
EEFSEC	2032.87	1.32112	0.3325	3.97331	7.09e-05	0.00055411
ZAR1L	1532.04	-1.0349	0.260542	-3.97209	7.12e-05	0.000556745
ZNF106	1960.4	-1.02324	0.257882	-3.96788	7.25e-05	0.000565397
ZNRF1	1992.07	1.34323	0.338658	3.96634	7.3e-05	0.000567666
KAT6B	1342.75	-1.47748	0.372613	-3.9652	7.33e-05	0.000569977
ILF3	3725.29	-1.1475	0.289837	-3.95911	7.52e-05	0.000584271
ACTN4	6614.71	-1.70199	0.430117	-3.95704	7.59e-05	0.000588519
BAZ1B	4023.18	-0.93569	0.236534	-3.95584	7.63e-05	0.000590619
KDM3B	593.814	-3.88993	0.983548	-3.95499	7.65e-05	0.000592504
HMCES	913.772	1.06978	0.270605	3.95329	7.71e-05	0.000596079
FAM20C	4548.97	1.92281	0.486576	3.95173	7.76e-05	0.000599782
BCO1	26.8508	-7.11986	1.80225	-3.95053	7.8e-05	0.000601811
DYNC1LI2	3028.07	-0.877318	0.222207	-3.9482	7.87e-05	0.000606273
ALB	7.74483	-5.32026	1.3478	-3.94738	7.9e-05	0.000608143
HDDC3	504.828	1.47623	0.374145	3.94561	7.96e-05	0.000611558
HOXD11	109.93	5.67678	1.43955	3.94346	8.03e-05	0.000616636
AFDN	4399.29	-1.28349	0.325484	-3.94334	8.04e-05	0.000616724
CDC14B	2162.73	-2.13683	0.54193	-3.943	8.05e-05	0.000617368
DCAF11	1444.03	-1.29345	0.328104	-3.94219	8.07e-05	0.000619015
IQGAP2	2409.23	-2.63764	0.669077	-3.9422	8.07e-05	0.000619015
FIGN	229.78	1.8371	0.466136	3.94113	8.11e-05	0.000621088
CCDC65	185.114	-9.90621	2.51372	-3.94085	8.12e-05	0.000621594
YDJC	96.2316	2.24961	0.5709	3.94046	8.13e-05	0.000622387
ZBTB8OS	1087.35	0.621818	0.157848	3.93935	8.17e-05	0.000625056
GRIK2	50.1609	-5.98308	1.51898	-3.93889	8.19e-05	0.000625812
BST-2B	254.28	-1.54621	0.392682	-3.93756	8.23e-05	0.000628598
IFT56	683.575	-3.10712	0.78916	-3.93724	8.24e-05	0.000628987
KHK	554.169	1.58087	0.40266	3.92605	8.64e-05	0.000656046
DOK7	10.0777	-5.70544	1.45358	-3.92509	8.67e-05	0.000658338
CADPS2	1561.41	-1.87118	0.477068	-3.92225	8.77e-05	0.000664959
CDK12	1798.73	-0.946775	0.2415	-3.9204	8.84e-05	0.000669389
ASB15	15.5802	-6.3361	1.61631	-3.9201	8.85e-05	0.000669984
IMPACT	371.76	-3.77172	0.962984	-3.9167	8.98e-05	0.000677814
ADIRF	896.404	2.62654	0.670952	3.91465	9.05e-05	0.000683129
ATP9B	1873	-1.04924	0.268045	-3.91444	9.06e-05	0.000683484
GAPT	7.31129	-5.24455	1.34067	-3.91189	9.16e-05	0.000689779
CSNK2A1	2674.04	-0.562885	0.143943	-3.91047	9.21e-05	0.000693268
BPTF	2380.89	-0.775317	0.198321	-3.9094	9.25e-05	0.000695687
DHX57	1144.15	-0.650277	0.166344	-3.90923	9.26e-05	0.000695943
CC2D2A	1989.95	-2.62819	0.67243	-3.9085	9.29e-05	0.000697323
G0S2	441.775	3.05555	0.782036	3.90718	9.34e-05	0.000700038
C11H17orf80	643.599	-1.50529	0.385349	-3.9063	9.37e-05	0.00070197
HNRNPH1	17758.5	-1.04336	0.267302	-3.90331	9.49e-05	0.00071013
AFTPH	1256.59	-1.93902	0.496845	-3.90266	9.51e-05	0.000711372
ZGPAT	1366.7	1.19741	0.306834	3.90247	9.52e-05	0.000711673
HMBOX1	2007.37	-1.24805	0.319837	-3.90213	9.53e-05	0.000712424
HEXIM2	261.219	1.13471	0.291042	3.89878	9.67e-05	0.000721355
FIG4	562.868	-1.63759	0.420575	-3.89369	9.87e-05	0.000735057
ELF2	3283.34	-1.10571	0.28424	-3.89006	0.000100221	0.000743906
AP3M1	2066.65	-1.87565	0.482182	-3.88993	0.000100275	0.00074405
AFAP1L2	1710.92	-1.77309	0.455977	-3.88856	0.00010084	0.000747729
CLDN5	2932.91	3.19436	0.821913	3.88649	0.000101705	0.000753358
FAM83G	122.568	-3.61678	0.930854	-3.88544	0.000102143	0.000756345
GABRB3	74.8069	3.6193	0.932859	3.8798	0.000104544	0.000771395
FCHSD2	1187.76	-1.7752	0.457557	-3.87973	0.000104571	0.000771395
IKZF1	291.877	1.56995	0.404773	3.8786	0.000105061	0.000774747
IQCM	28.8272	5.4769	1.4133	3.87524	0.000106518	0.000784143
ANTKMT	1304.79	1.82608	0.471519	3.87276	0.00010761	0.000790615
ZNF579	1365.34	1.62948	0.421273	3.868	0.00010973	0.000803104
CDC27	1522.91	-0.840074	0.217203	-3.86769	0.000109871	0.000803496
ATRX	1461.99	-1.68049	0.434534	-3.86733	0.000110031	0.000803496
IFIT1	766.151	-4.57029	1.18175	-3.86738	0.000110013	0.000803496
GPC2	114.409	-2.06904	0.535378	-3.86463	0.000111259	0.000811525
CD7	128.522	3.75696	0.972597	3.86281	0.00011209	0.000817033
DPP8	2642.94	-1.60474	0.416205	-3.85565	0.000115421	0.000838462
ATP5MG	5203	1.29386	0.336135	3.84922	0.000118493	0.000858743
CCR3	32.4523	-7.39443	1.92237	-3.84652	0.000119809	0.000867113
HOXB13	66.8545	8.02488	2.08712	3.84495	0.000120578	0.000872383
GLRX3	2242.37	0.710256	0.184798	3.84343	0.000121328	0.000876919
ACADL	2792.79	-2.4559	0.639549	-3.84005	0.00012301	0.000887286
FCHSD1	526.994	-1.54177	0.401519	-3.83984	0.000123115	0.000887743
WDR64	13.8385	-6.16434	1.60622	-3.83778	0.00012415	0.000894303
ZNF790	221.499	1.1434	0.297954	3.83751	0.00012429	0.000894849
IPO7	3519.81	-1.33361	0.347523	-3.83747	0.000124309	0.000894849
CDK10	1867.78	1.97005	0.514235	3.83103	0.000127606	0.000915203
DTX2	1919.9	0.772076	0.201626	3.82926	0.00012853	0.000920907
DENND4A	696.324	-1.83527	0.480082	-3.82283	0.000131931	0.000943387
HAAO	85.4629	1.58736	0.415308	3.82213	0.000132305	0.000945433
ZNF143	595.332	-1.80729	0.472862	-3.82202	0.000132365	0.000945545
CNTN3	57.4241	3.24258	0.84866	3.82082	0.000133009	0.000949833
INTS15	1361.31	0.860033	0.225108	3.82053	0.000133164	0.00095062
ZNF215	881.427	-0.855681	0.224053	-3.8191	0.000133938	0.000955687
ZC3H11A	8722.38	-0.848438	0.222438	-3.81426	0.00013659	0.000972493
WSB2	2049.1	-0.917131	0.240463	-3.81402	0.000136726	0.000973134
AMBP	105.207	5.17064	1.35627	3.81239	0.000137629	0.000977942
ICA1	2757.21	0.76235	0.199965	3.81241	0.000137616	0.000977942
ZBTB12	429.145	-2.29213	0.601461	-3.81094	0.000138441	0.000982738
KLK14	108.117	6.20247	1.62815	3.80952	0.000139235	0.000987715
ZNF605	2208.68	-1.13895	0.299036	-3.80873	0.000139681	0.000989575
BMAL1	391.943	-1.04612	0.274819	-3.80658	0.000140902	0.000996577
ARHGAP35	2905.76	-1.15984	0.304721	-3.80625	0.000141089	0.00099757
KDM6A	2036.99	-1.10208	0.289581	-3.80577	0.000141364	0.000999188
ZNF839	1190.12	1.2305	0.323385	3.80505	0.000141775	0.0010011
CEP162	969.241	-1.47716	0.38823	-3.80487	0.000141879	0.00100151
C14H16orf46	150.556	-3.95602	1.04011	-3.80348	0.000142678	0.00100615
CDC26	854.028	1.53955	0.405117	3.80025	0.000144549	0.00101734
COQ4	1091.73	1.42867	0.37621	3.79755	0.000146133	0.00102781
GLRA3	22.8416	3.98102	1.04899	3.7951	0.000147587	0.00103634
ALDH6A1	384.613	-3.98718	1.05065	-3.79496	0.000147666	0.00103656
DCAF1	1180.17	-0.854404	0.225244	-3.79325	0.000148691	0.00104273
IFRD2	1150.9	1.49183	0.393301	3.7931	0.000148779	0.00104301
HCST	94.6444	2.16249	0.570128	3.79299	0.000148842	0.00104311
DDX21	584.743	-2.09799	0.553256	-3.79208	0.000149388	0.00104659
GOLGA1	659.783	-1.22317	0.322686	-3.7906	0.000150287	0.0010522
CX3CR1	193.779	-4.44464	1.17277	-3.78986	0.00015073	0.00105496
IER2	3419.24	0.969079	0.255741	3.7893	0.000151072	0.00105671
CDADC1	1715.53	-1.79324	0.473239	-3.78929	0.000151078	0.00105671
CENPV	616.132	1.62388	0.428563	3.78914	0.000151169	0.001057
FBXO7	1440.59	-2.946	0.777537	-3.78889	0.000151324	0.00105774
GAS2	38.7764	2.04961	0.541205	3.78713	0.000152398	0.0010649
CBLL1	740.474	-1.06729	0.281866	-3.78651	0.000152779	0.00106721
ZFAND2B	1507.64	1.73032	0.457355	3.78331	0.000154755	0.00107961
DTWD1	567.883	1.04516	0.276382	3.78157	0.000155845	0.00108686
ESYT1	3593.29	-1.91563	0.507208	-3.77682	0.000158841	0.00110417
CCER2	684.125	2.51159	0.665346	3.77485	0.000160101	0.00111221
GRAMD2B	112.856	-4.41055	1.16851	-3.77452	0.000160316	0.00111298
ADCK2	732.917	1.15282	0.305886	3.76878	0.000164046	0.00113557
DNASE2	1046.77	0.821495	0.217968	3.76889	0.000163976	0.00113557
CAPN2	3248.09	-1.59149	0.422521	-3.76666	0.000165448	0.0011438
ADAM18	14.7486	-6.25706	1.66138	-3.76619	0.000165761	0.00114559
EVL	6046.02	-0.959204	0.254704	-3.76596	0.000165909	0.00114625
ARHGEF12	3080.35	-1.82331	0.484704	-3.7617	0.00016876	0.00116332
INTS6	2233.89	-1.25145	0.332851	-3.7598	0.000170047	0.00117032
CDK5RAP3	2157.46	0.762718	0.202877	3.75951	0.00017025	0.00117133
FXYD1	2587.06	2.51251	0.668913	3.75611	0.000172575	0.00118467
C3H12orf60	6.43806	-5.06515	1.34913	-3.75438	0.000173772	0.00119175
C5H1orf35	1676.42	1.3039	0.347519	3.75201	0.000175423	0.0012023
DDR1	9060.8	-2.54561	0.678516	-3.75173	0.000175619	0.00120287
COL25A1	39.3585	5.50274	1.46917	3.74548	0.000180047	0.00123124
CTNNB1	9360.54	-1.50865	0.402793	-3.74549	0.000180045	0.00123124
CDR2L	652.356	-1.8839	0.503213	-3.74374	0.000181298	0.001239
FECH	1239.48	-1.32894	0.355014	-3.74333	0.000181595	0.00124064
CBY2	58.2445	4.9078	1.31155	3.742	0.000182563	0.00124646
C11H17orf78	11.5901	4.23663	1.13294	3.73949	0.000184392	0.00125774
CHRNB3	43.6448	3.99772	1.06944	3.73814	0.000185388	0.00126374
ZNF638	4643.74	-1.07535	0.287716	-3.73754	0.00018583	0.00126554
GOLPH3	2198.01	-1.23832	0.33141	-3.73652	0.000186582	0.00127026
ATRN	1660.16	-0.905143	0.242247	-3.73644	0.000186642	0.00127027
CASP2	909.395	-0.812857	0.217564	-3.73617	0.000186846	0.00127125
FYCO1	2113.52	-1.28021	0.34274	-3.73522	0.00018755	0.00127564
CFAP157	15.3069	-6.30892	1.68931	-3.73462	0.000187999	0.00127828
CARS2	2855.76	1.67067	0.447415	3.73406	0.000188419	0.00127992
ATPAF2	718.773	0.936456	0.250892	3.73251	0.000189578	0.00128698
HIRIP3	649.201	-1.73405	0.464979	-3.72931	0.000192004	0.00130057
HSD17B10	1964.73	1.07026	0.287046	3.72854	0.000192594	0.00130416
DKK1	15.6743	-6.34549	1.70211	-3.72802	0.00019299	0.00130601
CLASP2	1291.21	-0.676865	0.181617	-3.72689	0.000193857	0.00131106
DDX3X	11636.2	-1.49927	0.402395	-3.72587	0.000194642	0.00131553
AASDH	549.311	-1.07685	0.289104	-3.72479	0.000195474	0.00131908
ASPH	1648.25	-2.57683	0.692109	-3.72315	0.00019675	0.00132686
LIN9	123.346	-4.21684	1.13274	-3.72268	0.000197119	0.00132869
EREG	30.2927	-7.29552	1.95977	-3.72265	0.000197146	0.00132869
AARSD1	1569.03	1.26745	0.34063	3.7209	0.000198515	0.00133624
DMP1	39.3031	-7.6699	2.06142	-3.72068	0.000198686	0.00133697
BARX1	175.192	3.14293	0.845088	3.71905	0.000199972	0.00134438
HYCC2	452.728	-2.84916	0.766099	-3.71905	0.000199975	0.00134438
FLYWCH1	1547.95	1.01043	0.271741	3.71837	0.000200512	0.00134757
ERF	1508.84	-1.22223	0.328807	-3.71717	0.000201468	0.0013523
ELF4	979.406	-1.18765	0.319728	-3.71457	0.000203551	0.001365
FKTN	784.617	-1.57008	0.422789	-3.71364	0.000204302	0.00136833
BBS7	552.059	-2.35022	0.632928	-3.71325	0.000204613	0.00136998
INTS4	845.121	-1.24163	0.334599	-3.71079	0.000206616	0.00138123
AGR3	140.374	-9.50708	2.5628	-3.70964	0.000207552	0.00138576
ACTR3B	515.826	-1.32035	0.355954	-3.70933	0.000207812	0.00138707
GNB2	5746.4	0.721495	0.194555	3.70843	0.000208548	0.00138982
CLASRP	1962.61	1.14592	0.309074	3.70758	0.000209246	0.00139404
ANKRD63	6.46606	-5.06365	1.36614	-3.70655	0.0002101	0.0013993
CFAP119	1244.63	-2.69773	0.727945	-3.70595	0.000210601	0.00140133
EIF3B	6030.71	1.15639	0.312054	3.70572	0.000210794	0.00140218
EIF3K	6057.43	0.99926	0.269726	3.70473	0.000211618	0.00140723
XYLB	380.847	-1.66205	0.448651	-3.70456	0.00021176	0.00140773
XPO7	1984.57	-1.51955	0.410265	-3.70382	0.000212373	0.0014095
CAPN6	255.748	2.67032	0.721346	3.70186	0.000214023	0.00141882
BRCA2	411.666	-1.34617	0.363739	-3.70093	0.000214813	0.00142362
ZBTB43	525.842	-1.42453	0.384939	-3.70067	0.000215029	0.00142456
CLCN7	4386.43	1.71953	0.464863	3.699	0.000216449	0.00143224
CAPZB	3526.06	-0.911433	0.246407	-3.69889	0.000216544	0.00143243
WDR82	3530.24	-1.37643	0.372297	-3.69712	0.000218063	0.00144115
ICAM1	792.176	-2.10695	0.569956	-3.69669	0.000218425	0.0014431
CLTA	7563.18	0.609855	0.165112	3.69359	0.000221115	0.00145952
AKAP9	3496.61	-2.72571	0.738064	-3.69306	0.00022157	0.00146163
KIRREL2	7.13828	-5.21201	1.41157	-3.69235	0.000222194	0.00146484
CFAP97	1372.5	-0.749583	0.203055	-3.69153	0.00022291	0.00146911
BEX2	1770.05	1.00819	0.273459	3.6868	0.000227093	0.00149393
FBXL16	6.26555	-5.02267	1.36329	-3.68424	0.000229389	0.0015058
CRYL1	827.758	1.2968	0.352037	3.68371	0.00022986	0.00150843
CPO	17.648	5.59462	1.51888	3.68339	0.000230153	0.00150943
CD6	208.245	2.19911	0.597484	3.68062	0.000232666	0.00152312
CLCN6	1509.85	-0.941601	0.255876	-3.67991	0.000233312	0.00152642
FAM219A	234.192	-2.77702	0.754971	-3.67831	0.000234782	0.0015351
AGO2	503.745	-1.8625	0.506436	-3.67766	0.00023538	0.00153854
ZNF513	561.241	-1.02877	0.279885	-3.67569	0.000237206	0.00154812
HEATR4	165.591	2.22175	0.60451	3.67529	0.000237575	0.00155005
WWC2	1801.15	-1.90078	0.517434	-3.67347	0.000239276	0.00155925
DNAJC14	2020.71	-0.75219	0.204785	-3.67307	0.000239657	0.00156126
ZNF280C	332.209	-1.39866	0.380818	-3.67277	0.000239933	0.00156211
GNG11	3888.34	2.3538	0.641046	3.67181	0.000240841	0.00156732
GDI2	5309.18	-2.65779	0.723893	-3.67152	0.000241112	0.00156836
ZNF652	662.858	-2.13054	0.580726	-3.66875	0.000243738	0.00158496
FAM120A	4512.79	-1.0707	0.291878	-3.66832	0.000244147	0.00158714
ARF3	4.66126	-4.60504	1.25548	-3.66795	0.000244499	0.00158894
ATP5IF1	2145.69	0.837347	0.228371	3.6666	0.000245792	0.0015959
AGTPBP1	417.885	-1.3672	0.372998	-3.66543	0.000246927	0.00160181
CALY	154.751	3.29445	0.899256	3.66353	0.000248759	0.00161272
CABLES2	489.651	-1.03968	0.283933	-3.6617	0.000250551	0.00162219
LIN7A	373.898	-2.6962	0.737041	-3.65815	0.000254046	0.00164303
FAM120C	1651.68	-0.895785	0.244893	-3.65787	0.000254324	0.00164434
ABCC1	1338.94	-1.15652	0.316274	-3.65672	0.000255465	0.00165071
LMNB1	1448.51	-1.62958	0.445679	-3.65639	0.000255788	0.00165231
BLVRB	1190.79	1.10847	0.303222	3.65565	0.000256536	0.00165663
ZNF382	209.552	-1.2552	0.343552	-3.65359	0.000258594	0.00166792
ATP11A	1755.29	-1.96079	0.536816	-3.65264	0.000259562	0.00167366
CLASP1	2110.35	-1.24742	0.34173	-3.65032	0.000261913	0.00168578
CCNH	241.392	-2.02034	0.553498	-3.65013	0.000262107	0.00168652
HOXD10	61.2874	3.9258	1.07584	3.64905	0.000263215	0.00169264
DPF2	2046.77	-0.84049	0.230342	-3.64888	0.000263384	0.00169322
ZNF436	1197.52	-1.59681	0.437762	-3.64767	0.000264633	0.00169972
ARFGEF2	1289.11	-1.39898	0.383614	-3.64685	0.000265474	0.0017041
ABCG5	6.52711	-5.07001	1.39034	-3.6466	0.000265734	0.00170475
AHCY	2831.8	-0.895788	0.245682	-3.64613	0.000266224	0.00170739
FOXG1	93.0982	5.31383	1.45747	3.64593	0.000266423	0.00170815
JUND	6758.1	1.09156	0.299709	3.64206	0.000270462	0.00173249
HBP1	1186.1	-3.62788	0.996141	-3.64193	0.000270598	0.00173284
AMZ1	66.4472	2.09697	0.576407	3.63801	0.000274757	0.00175529
CEP120	1744.82	-1.29869	0.35722	-3.63555	0.000277393	0.00177055
ADA	876.081	2.44361	0.67246	3.63384	0.000279233	0.00178123
DMTF1	287.779	-1.73169	0.476714	-3.63255	0.000280632	0.00178856
CCR9	6.02386	-4.96144	1.36581	-3.6326	0.000280582	0.00178856
FAM221A	179.262	-5.44746	1.49968	-3.6324	0.000280793	0.00178906
FARSA	1267.55	-1.02677	0.282704	-3.63196	0.000281273	0.00179158
CD14	412.374	-5.22241	1.4384	-3.63071	0.000282646	0.00179819
CEP104	1046.07	-1.74802	0.48153	-3.63013	0.00028328	0.00180169
C3H2orf92	15.9035	4.52257	1.2467	3.62764	0.000286023	0.00181698
CITED2	2264.48	-1.70095	0.469214	-3.6251	0.000288845	0.00183382
AHDC1	1897.24	-1.45338	0.401014	-3.62425	0.000289803	0.00183882
ZNF329	1533.23	0.995636	0.274759	3.62367	0.000290455	0.00184187
CHMP6	972.327	1.15257	0.318554	3.61812	0.000296749	0.00187734
GOT1L1	26.9387	5.39169	1.49029	3.61788	0.000297022	0.00187852
AP5S1	949.57	0.963495	0.266575	3.61435	0.000301102	0.00190096
FBXW2	2119.65	-1.19055	0.329751	-3.61046	0.00030565	0.00192684
AZIN2	87.5334	2.21627	0.613961	3.6098	0.000306438	0.00193009
GZMK	5.21027	-4.74655	1.31498	-3.60959	0.000306683	0.00193051
C8G	248.154	2.65114	0.734702	3.60846	0.000308021	0.00193723
GRAMD4	1076.04	-1.12451	0.311639	-3.60836	0.000308141	0.00193742
CEMIP	382.807	-4.00177	1.10917	-3.60791	0.000308679	0.00193966
AFF3	619.058	-1.16266	0.322415	-3.60609	0.00031084	0.00195096
EXOC7	3536.15	1.09835	0.304796	3.60356	0.000313886	0.0019672
XRCC6	1567.6	0.938827	0.260706	3.6011	0.000316875	0.00198304
GRAMD2A	675.885	2.92263	0.812197	3.59842	0.000320151	0.0020012
FZD1	1444.26	-1.11546	0.310039	-3.5978	0.000320919	0.00200541
C19H3orf84	7.58926	-5.29353	1.47247	-3.595	0.000324392	0.00202476
CENPI	164.207	-1.83131	0.509599	-3.59363	0.000326103	0.00203308
FUCA2	617.185	-1.80337	0.501868	-3.59331	0.000326506	0.00203441
ZC3HC1	1142.15	1.14821	0.319745	3.591	0.000329413	0.00205133
CLCN3	1171.42	-1.41856	0.395076	-3.59061	0.000329904	0.00205355
ANKRD7	7.05509	-5.18903	1.44518	-3.59057	0.000329961	0.00205355
GTF2I	8188.07	-0.608332	0.169485	-3.5893	0.000331568	0.00206295
AGMAT	5.70298	-4.8765	1.35899	-3.58834	0.000332792	0.00206817
ATMIN	1045.14	-1.74072	0.485349	-3.58653	0.000335102	0.00208071
DHTKD1	806.566	-1.31901	0.367792	-3.5863	0.000335409	0.00208202
CS	2335.97	-1.10163	0.307266	-3.58526	0.000336738	0.00208846
FAM136A	273.175	-1.69518	0.473168	-3.58261	0.000340177	0.00210674
CUL3	2422.75	-0.691495	0.193094	-3.58114	0.000342103	0.00211745
CLUL1	8.36723	-5.44093	1.51953	-3.58067	0.000342715	0.00212001
CCL5	284.333	1.85079	0.517049	3.57953	0.000344213	0.00212683
KEF53_p13	19777.4	-3.51861	0.983836	-3.57641	0.000348341	0.00214924
CD151	5109.13	1.44622	0.404707	3.5735	0.000352239	0.00217204
ACTR8	1268.8	-0.937322	0.262374	-3.57246	0.000353639	0.00218004
CBR4	840.469	-2.04113	0.571892	-3.56908	0.000358236	0.00220395
CNIH2	11.3702	-3.94117	1.10539	-3.56541	0.000363292	0.00223314
ERH	3456.15	0.663843	0.186198	3.56526	0.000363501	0.00223378
ZNF622	1512.17	1.22931	0.344956	3.56368	0.000365685	0.00224592
CARM1	1585.81	-3.87574	1.08761	-3.56355	0.000365867	0.00224639
EFR3A	3327.17	-1.28298	0.360165	-3.56221	0.00036774	0.00225531
CWH43	131.79	3.24965	0.912422	3.56157	0.000368648	0.00225872
ZFP91	3842.57	-0.761461	0.213794	-3.56166	0.000368511	0.00225872
ACOX1	2319.69	-0.90851	0.255091	-3.56152	0.000368716	0.00225872
ATOX1	1573.46	2.02531	0.568839	3.56042	0.000370255	0.0022662
ATP2A2	256.177	-4.83332	1.35799	-3.55916	0.000372045	0.00227392
CLEC4D	9.70132	-5.65553	1.58915	-3.55883	0.00037251	0.00227611
HNRNPA3	13855.3	-0.6137	0.1725	-3.55768	0.000374148	0.00228376
GIT2	2804.62	-1.84373	0.51841	-3.5565	0.000375826	0.00229246
DACT2	368.225	3.3585	0.944406	3.55621	0.00037625	0.00229439
FUBP3	1188.98	-1.09405	0.307694	-3.55564	0.000377058	0.00229735
ARHGAP18	2886.88	-2.125	0.597875	-3.55425	0.000379058	0.00230757
C16H5orf22	993.713	-1.15888	0.32607	-3.55409	0.000379285	0.0023083
INPP5A	2899.19	1.02471	0.288361	3.55356	0.000380053	0.00231232
GPR17	9.61953	-5.64338	1.58937	-3.5507	0.000384212	0.00233426
GPAT3	611.635	1.37552	0.387423	3.55043	0.000384602	0.00233529
CDON	1748.46	-1.68256	0.473911	-3.55036	0.000384699	0.00233529
WDR45	2025.35	1.19101	0.335547	3.54946	0.000386019	0.00234264
IFI6	7859.43	2.29373	0.646258	3.54925	0.000386324	0.00234383
ALG11	191.833	-3.36977	0.949455	-3.54916	0.000386458	0.00234398
GDF2	6.18187	-5.00322	1.4101	-3.54812	0.000387987	0.00235192
CASC3	3154.98	-0.705183	0.198789	-3.5474	0.000389053	0.00235706
ASDURF	392.913	-5.0125	1.413	-3.54741	0.000389045	0.00235706
IL13	5.21248	-4.75279	1.3399	-3.54711	0.000389484	0.00235833
CXCR5	7.6093	-5.3015	1.49459	-3.54712	0.000389466	0.00235833
DIDO1	2066.68	-1.61409	0.455096	-3.54669	0.000390102	0.00236012
EHD4	1593.62	-4.37856	1.23455	-3.54669	0.000390109	0.00236012
FBXO33	991.873	1.47693	0.41649	3.54613	0.000390936	0.00236379
AGPAT1	2507.21	-0.459993	0.129732	-3.54573	0.000391533	0.00236633
ATXN1	3351.13	-1.08408	0.305763	-3.5455	0.000391873	0.00236746
CBLN2	255.432	2.13209	0.601626	3.54388	0.000394292	0.00238073
CCR4	7.04566	-5.18559	1.46332	-3.54372	0.000394519	0.00238143
CSRP1	13447.2	2.32561	0.656277	3.54364	0.000394645	0.00238152
CLTC	8440.89	-1.3161	0.371632	-3.54141	0.000397999	0.00239772
IL11RA	1272.19	1.25417	0.354413	3.53873	0.000402064	0.00241813
FUT10	837.756	-1.1513	0.325432	-3.53775	0.000403552	0.0024264
EIF4H	9907.78	-0.523291	0.147972	-3.53641	0.000405607	0.00243584
INPP4A	2392.36	-1.00682	0.284702	-3.53639	0.000405637	0.00243584
KPTN	1148.23	1.71976	0.486399	3.5357	0.000406696	0.00243984
YY1	3457.74	0.595589	0.168517	3.53429	0.000408867	0.0024508
CYP1A1	10.2282	-5.73115	1.6231	-3.53099	0.000414	0.00247604
IVD	1844.27	-0.894804	0.253534	-3.52933	0.000416619	0.00249031
GLE1	572.37	-1.5145	0.429184	-3.52879	0.00041747	0.00249401
FAM13B	1426.99	-1.40881	0.399348	-3.52778	0.000419055	0.00250069
HAS2	45.4796	2.73415	0.775303	3.52655	0.000421008	0.00250956
DPP7	4132.91	1.94875	0.552632	3.52631	0.000421389	0.00251043
ASXL2	1840.65	-1.59992	0.453797	-3.52563	0.000422483	0.00251298
DTX4	786.35	-2.10449	0.596938	-3.52548	0.000422719	0.00251298
ACOD1	5.08831	-4.72013	1.33886	-3.52548	0.000422708	0.00251298
CST6	458.108	1.51326	0.429427	3.52391	0.000425231	0.00252631
FGF22	72.6769	3.75154	1.06498	3.52263	0.000427292	0.00253715
AMN	86.8624	2.62627	0.745583	3.52244	0.000427597	0.00253756
FRY	880.529	-1.19721	0.339915	-3.52209	0.000428163	0.00254021
CARS1	3766.88	1.43025	0.406123	3.52173	0.000428744	0.00254296
CRYBB3	118.579	2.49533	0.708823	3.52039	0.000430913	0.002553
XPR1	1845.73	-1.70532	0.484506	-3.51972	0.00043201	0.00255808
FAM161B	598.116	-2.28204	0.648351	-3.51977	0.000431927	0.00255808
CLEC5A	9.71674	-5.65269	1.60855	-3.51416	0.000441148	0.00260429
HSD11B1	45.7969	1.5525	0.441814	3.51393	0.000441523	0.00260579
ERMP1	544.141	-2.1704	0.61786	-3.51278	0.000443449	0.002615
GNB5	811.798	-1.56035	0.445034	-3.50613	0.000454677	0.0026724
COPRS	641.036	2.01148	0.573766	3.50576	0.000455314	0.00267419
AGAP3	2545.89	1.09535	0.312547	3.5046	0.000457293	0.00268387
INSYN2A	13.8243	-6.16372	1.75921	-3.50369	0.000458862	0.00269036
EIF6	2368	0.866115	0.24736	3.50143	0.000462764	0.00270982
CASP10	24.5719	3.07708	0.878882	3.50113	0.000463282	0.00271183
ARB2A	1170.44	-0.935695	0.267268	-3.50097	0.000463575	0.00271265
KLHL20	515.694	-1.7673	0.505103	-3.49889	0.000467194	0.00272952
BIN3	707.349	-1.27928	0.36572	-3.49799	0.000468787	0.00273734
EGLN2	4390.37	1.47699	0.422371	3.49689	0.000470708	0.00274706
HNRNPUL2	6120.58	-0.827647	0.23687	-3.4941	0.000475656	0.00277141
DST	5333.74	-1.21538	0.347931	-3.49317	0.000477327	0.00277964
CCDC134	1538.85	1.8861	0.540021	3.49264	0.000478274	0.00278439
ENTR1	1563.96	0.674897	0.193256	3.49223	0.000479	0.00278787
DDX39B	15376.6	0.902963	0.25858	3.49201	0.000479405	0.00278947
ACVR2A	228.04	-1.1533	0.330361	-3.49102	0.000481179	0.00279903
ANKRD13D	735.279	1.40845	0.403464	3.49088	0.000481426	0.0027997
LAYN	1383.23	2.36877	0.678648	3.49043	0.00048225	0.00280298
DNAJA2	2903.04	0.304505	0.0872615	3.48957	0.000483799	0.00281046
FAM133B	2248.05	2.0994	0.60172	3.48899	0.000484852	0.00281429
FSCN2	55.5331	5.46613	1.56725	3.48771	0.000487171	0.00282546
KARS1	22134.6	0.920295	0.26391	3.48716	0.000488185	0.00283058
CDIP1	1586.55	1.38092	0.39602	3.48701	0.000488459	0.00283066
ZNF646	545.207	-1.95037	0.559957	-3.48307	0.000495702	0.00286796
AHCTF1	1077.29	-1.29528	0.37236	-3.47856	0.000504116	0.0029126
ATL2	1829.65	-1.00425	0.288927	-3.4758	0.000509325	0.00293728
GPR182	15.195	-6.30104	1.81395	-3.47365	0.000513422	0.00295931
ABHD2	2223.96	-2.36354	0.681182	-3.46976	0.000520923	0.00299772
CYBB	1107.05	-2.49212	0.71833	-3.46933	0.000521767	0.00300097
DAD1	3385.7	0.754233	0.217442	3.46866	0.000523059	0.00300598
CFAP58	275.628	-3.94143	1.13634	-3.46854	0.000523287	0.00300642
HAUS2	709.317	-1.15692	0.333677	-3.4672	0.000525916	0.00301674
ZNF507	606.787	-1.25561	0.362193	-3.46669	0.000526911	0.00302084
AFM	19.36	8.17672	2.35893	3.46628	0.000527704	0.00302376
ATRIP	514.346	1.48476	0.428422	3.46564	0.000528968	0.00302858
ADGRF3	71.1741	-3.05886	0.883029	-3.46406	0.000532093	0.00304322
CPAMD8	119.618	-4.03228	1.16447	-3.46277	0.000534638	0.00305697
KRT77	12.2751	-5.99148	1.73063	-3.46201	0.000536149	0.00306397
BBLN	1580.29	1.51888	0.43912	3.45891	0.000542366	0.00309374
ZNF740	1882.54	-0.821445	0.23754	-3.45813	0.000543937	0.00310187
AFF1	2657.02	-1.17562	0.340173	-3.45595	0.000548348	0.00312371
HSPB2	162.365	0.99334	0.287448	3.45572	0.000548819	0.00312556
ASTN2	167.592	0.834735	0.241585	3.45525	0.000549782	0.00312855
ERCC8	1198.94	-1.28928	0.373134	-3.45527	0.000549745	0.00312855
GAA	1276.63	-2.01515	0.583478	-3.45368	0.00055299	0.00314366
CLDN2	35.5226	-5.76651	1.66996	-3.45308	0.000554234	0.00314888
BCLAF3	820.284	-0.902461	0.261557	-3.45034	0.000559876	0.00317673
CSAD	2085.93	-1.50284	0.435646	-3.44967	0.000561264	0.00318292
FAHD1	518.317	0.987809	0.286443	3.44854	0.000563624	0.00319461
HIKESHI	1398.51	0.761009	0.220707	3.44806	0.000564636	0.00319951
DDIAS	112.193	-1.64516	0.477294	-3.44686	0.000567145	0.00321118
AUP1	3445.79	0.745429	0.216308	3.44615	0.00056863	0.00321874
GPR162	6.71676	-5.11833	1.48692	-3.44223	0.00057694	0.00326147
CSF3	24.9353	3.8548	1.1205	3.44026	0.00058116	0.00327842
DHX34	851.711	1.41743	0.412007	3.4403	0.00058107	0.00327842
FAM24A	4.55651	-4.56325	1.3271	-3.4385	0.000584943	0.00329803
CCDC66	848.71	-2.37195	0.689894	-3.43814	0.000585727	0.00330158
GLI4	1384.26	0.866646	0.252078	3.43801	0.000586011	0.00330231
CTXN3	3.92981	-4.34004	1.26291	-3.43654	0.000589206	0.00331944
EME1	276.885	-1.51748	0.441923	-3.43381	0.000595152	0.00334767
DVL1	1941.24	-0.929718	0.270855	-3.43252	0.000597991	0.003361
JCHAIN	417.708	2.26834	0.661129	3.431	0.000601355	0.00337732
CCDC110	29.3039	2.69461	0.785435	3.43073	0.000601969	0.00337805
CORO1A	1009.87	2.02791	0.591489	3.42848	0.000606967	0.00340253
CIR1	3600.44	2.04062	0.595243	3.42822	0.000607549	0.00340491
CPSF2	1445.11	-1.11267	0.324683	-3.42695	0.000610413	0.00341828
CDC5L	2459.28	-0.607034	0.177174	-3.4262	0.000612086	0.00342586
LIAS	456.219	-0.619362	0.180799	-3.4257	0.000613225	0.00343044
ZNF628	507.083	1.43732	0.419633	3.42519	0.000614377	0.003436
ERMARD	1749.28	0.90544	0.264463	3.42369	0.000617767	0.00345315
APPL2	1885.11	-1.13317	0.331145	-3.42198	0.000621659	0.00347129
AMZ2	1538.07	1.20368	0.35183	3.4212	0.000623449	0.00348038
KBTBD2	2219.4	-1.26831	0.371186	-3.41691	0.000633363	0.0035293
APOOL	730.208	-1.08235	0.316772	-3.41681	0.000633597	0.00352969
DOHH	588.956	1.35584	0.396936	3.41577	0.000636012	0.0035413
GAK	4251.2	0.875473	0.256461	3.41366	0.00064096	0.00356423
CRTAC1	42.9949	1.8487	0.542609	3.40707	0.00065665	0.00363993
FKBP8	7083.97	0.734448	0.215575	3.40692	0.000657003	0.00364023
ZNF212	974.546	1.09826	0.322404	3.40646	0.000658102	0.00364538
HCFC1R1	1350.1	1.09726	0.322191	3.4056	0.000660185	0.00365598
FERD3L	54.5755	7.7741	2.28463	3.40278	0.00066704	0.00368912
ATP10D	558.622	-2.09445	0.615621	-3.40217	0.00066852	0.00369546
CHD8	2545.63	-1.55387	0.457005	-3.40011	0.000673576	0.00371766
CACFD1	1018.24	2.06805	0.608397	3.39918	0.000675877	0.00372606
ZFYVE28	7.18156	-5.21893	1.53602	-3.3977	0.000679542	0.00374097
CDH3	1818.5	-1.9022	0.559888	-3.39747	0.000680109	0.00374313
C2CD3	1096.02	-0.981409	0.288917	-3.39686	0.000681649	0.00374917
CTSZ	4961.83	1.61984	0.476898	3.39662	0.000682224	0.00375092
CLVS2	88.4159	4.47694	1.31856	3.39532	0.000685484	0.00376595
AQP3	184.378	-4.29707	1.26634	-3.3933	0.000690557	0.00378897
BRD9	3613.19	1.09657	0.323194	3.39292	0.000691516	0.00379229
CHD2	4093.73	-0.544328	0.160487	-3.39172	0.00069456	0.00380704
HMGB1	6373.64	-0.544777	0.160731	-3.38937	0.000700526	0.00383387
CNKSR2	486.069	1.50103	0.443101	3.38756	0.00070516	0.00385529
ZMYND19	632.507	1.91124	0.564284	3.38702	0.000706561	0.00386098
GAMT	6634.82	2.23837	0.660885	3.38692	0.000706821	0.00386142
KCNJ16	11.133	4.89761	1.44621	3.38651	0.000707869	0.00386518
CARHSP1	3336.43	1.42021	0.419597	3.3847	0.000712552	0.00388088
FBXO34	727.153	-0.973035	0.287498	-3.38449	0.000713098	0.00388188
IFFO1	962.88	1.84541	0.545335	3.38399	0.000714415	0.00388609
ASB3	781.351	-1.12245	0.331867	-3.38222	0.000719014	0.00390813
GNGT1	6.03887	-4.96998	1.46986	-3.38127	0.000721519	0.00391976
DEPP1	675.087	1.9559	0.578498	3.381	0.000722234	0.00392266
CHMP1B	1681.23	-0.953173	0.282102	-3.37883	0.000727957	0.00395074
CTDSPL2	1634.03	-1.204	0.356404	-3.37819	0.000729649	0.00395892
ECSIT	569.541	1.29665	0.38405	3.37626	0.000734794	0.0039818
GRIP2	102.226	2.32358	0.68908	3.372	0.000746252	0.00403777
CSNK1E	2286.96	-0.633665	0.188007	-3.37044	0.000750489	0.00405968
HP1BP3	3366.43	-1.31895	0.391353	-3.37023	0.000751056	0.00406172
ASAH2	6.87332	-5.15773	1.53167	-3.36739	0.000758819	0.00410061
ID1	1565.29	2.23618	0.664249	3.36648	0.000761344	0.00411114
DMAC2L	197.177	-2.9751	0.884517	-3.36353	0.000769512	0.00414482
ERGIC1	3293.64	-0.915806	0.272398	-3.36202	0.000773755	0.0041614
CTSF	7687.71	0.890506	0.264986	3.36058	0.000777783	0.00417992
CCDC162P	1094.37	-3.2783	0.975879	-3.35933	0.000781304	0.0041957
GET4	1616.46	1.17248	0.349352	3.35616	0.000790322	0.00423882
GCC2	1769.15	-1.03124	0.3073	-3.35579	0.000791381	0.00424238
ATG12	1273.67	-1.08056	0.322211	-3.35357	0.000797771	0.00427237
AR	123.847	-3.0211	0.900961	-3.3532	0.000798835	0.004277
XPO6	2291.1	-0.842448	0.25138	-3.35129	0.000804354	0.00430332
ATG7	948.031	1.87981	0.561156	3.3499	0.000808421	0.004324
BLTP1	1642.2	-1.39212	0.416056	-3.34599	0.000819892	0.00437772
GP6	25.0821	7.14074	2.1355	3.34384	0.000826287	0.00440967
BOP1	974.26	1.1766	0.351891	3.34366	0.000826821	0.00441143
CMC4	321.177	1.43984	0.43115	3.33953	0.000839213	0.00446866
CASD1	974.334	-1.01508	0.303993	-3.33916	0.000840314	0.0044734
ZDHHC16	892.439	1.15359	0.345493	3.33897	0.000840889	0.00447536
HOOK3	4699.1	-1.2303	0.368831	-3.33568	0.000850923	0.00452249
ZNF330	712.857	-0.90824	0.272335	-3.33501	0.000852949	0.00453055
CTDNEP1	3080.01	0.99091	0.297338	3.3326	0.000860389	0.00456228
IQSEC2	968.527	-1.80168	0.540686	-3.33222	0.000861573	0.00456619
LBR	2058.55	1.19427	0.358767	3.32881	0.000872166	0.00461663
FARP1	2515.09	-0.697375	0.209587	-3.32738	0.000876672	0.00463819
LAPTM4A	9513.98	-1.06645	0.320705	-3.32533	0.000883143	0.00466667
DCSTAMP	47.9397	4.13957	1.24533	3.32408	0.000887102	0.00468529
KRT27	12.0053	-5.95833	1.79483	-3.31971	0.000901108	0.00474991
ARHGAP28	1412.61	-1.22213	0.368216	-3.31904	0.00090326	0.00475892
ZNF24	3719.97	-1.19889	0.361349	-3.31782	0.000907217	0.00477625
CEP350	1870.37	-1.49966	0.452304	-3.31561	0.000914427	0.0048083
ZFR	2443.23	-0.75746	0.228485	-3.31515	0.000915948	0.00481512
ZFYVE26	1340.13	-1.26661	0.382186	-3.31413	0.000919303	0.00482803
IL17RC	1440.05	1.25726	0.379379	3.31398	0.000919777	0.00482934
GUCY2C	473.171	-1.68869	0.509776	-3.31261	0.000924298	0.00484786
CSNK1G2	3701.86	0.802841	0.242369	3.31248	0.000924727	0.00484821
LMAN1	3116.33	-1.07046	0.323398	-3.31004	0.000932836	0.00488476
CALML6	11.0199	-5.83306	1.76246	-3.30961	0.000934267	0.00488986
EXOG	2984.04	-1.31891	0.398539	-3.30936	0.000935106	0.00489306
CCDC103	354.604	-5.77516	1.74548	-3.30863	0.000937536	0.00490458
FURIN	1783.02	-1.35375	0.409541	-3.30553	0.000947983	0.00495199
DNAH11	2000.53	-4.30796	1.30362	-3.3046	0.000951126	0.00496599
ACOX3	1546.11	-1.30566	0.395202	-3.30377	0.000953936	0.00497824
B3GNTL1	824.739	-1.15398	0.349431	-3.30245	0.00095845	0.00499694
ACIN1	11693.8	-0.773351	0.234185	-3.3023	0.000958943	0.00499829
KIAA0040	836.079	-2.43458	0.737305	-3.30199	0.000960007	0.00500262
CORO7	1773.47	1.3186	0.399573	3.30003	0.000966745	0.00503284
ZC3H7B	1995.94	-1.52123	0.461577	-3.29572	0.000981711	0.00509223
CFL1	5652.71	-2.21805	0.6737	-3.29235	0.000993556	0.00514869
FUT9	14.2288	5.75934	1.75038	3.29033	0.00100071	0.00517824
CD320	1582.67	1.95746	0.595275	3.28833	0.00100785	0.00520766
GSG1L2	10.414	5.54024	1.68548	3.28705	0.00101245	0.00522513
LINS1	859.884	-1.05216	0.320398	-3.28392	0.00102376	0.00527589
WDR83	1118.27	1.54551	0.471186	3.28003	0.00103794	0.00533746
ENKUR	1058.7	-6.25739	1.908	-3.27955	0.00103975	0.00534545
LAS1L	3411.13	-1.04751	0.319449	-3.27913	0.00104127	0.00535199
ZNF32	1525.45	0.995042	0.303505	3.27851	0.00104357	0.00536126
HNRNPF	9253	-1.02408	0.312699	-3.27496	0.00105679	0.0054149
HELQ	384.17	-1.67206	0.510646	-3.27441	0.00105884	0.00542413
FHL5	172.168	2.94863	0.900548	3.27427	0.00105936	0.0054255
KIZ	658.524	-0.916981	0.280256	-3.27195	0.0010681	0.00546631
ABCG4	18.6121	-6.59181	2.01506	-3.27127	0.00107067	0.00547426
CERK	2202.21	0.895306	0.273756	3.27045	0.00107376	0.00548717
GRHL1	234.524	-2.45244	0.749932	-3.27021	0.00107467	0.00548946
FOLR3	217.328	2.53547	0.775635	3.2689	0.00107967	0.0055085
ZKSCAN8	1612.6	-1.46089	0.447538	-3.26428	0.00109744	0.00558585
APLP2	16926.2	-0.995273	0.304987	-3.26333	0.00110112	0.00560061
BLOC1S2	719.798	0.673804	0.206512	3.26278	0.00110323	0.00560869
ANGPTL7	4.91538	-4.67037	1.43269	-3.25986	0.00111469	0.00565971
HAND1	14.1796	5.73716	1.76085	3.25818	0.00112129	0.0056897
EP300	2913.91	-0.633483	0.194548	-3.25617	0.00112926	0.00572606
FBXW12	9.91471	-5.68262	1.74562	-3.25537	0.00113245	0.00574092
AGPS	2250.75	-0.671698	0.206381	-3.25465	0.00113534	0.00575146
ELAPOR2	451.359	-2.69119	0.826954	-3.25434	0.00113656	0.00575631
ADRB1	161.78	-3.16722	0.973676	-3.25284	0.00114256	0.00578534
GEMIN5	781.373	-1.11899	0.344054	-3.25238	0.00114442	0.00579203
ARMCX3	5232.84	-1.7936	0.551498	-3.25223	0.00114504	0.0057938
LNX1	120.151	-4.25638	1.30893	-3.2518	0.00114676	0.00579838
CMTM6	5361.75	-1.89216	0.582193	-3.25006	0.00115382	0.00582583
ZBTB41	975.794	-0.882591	0.272157	-3.24295	0.00118299	0.00594755
GSX1	29.3367	8.29273	2.55758	3.24241	0.00118522	0.00595637
IFNLR1	142.898	-4.85813	1.49846	-3.24209	0.00118658	0.00595902
EDEM1	1496.19	-1.39934	0.431836	-3.24044	0.00119346	0.00598837
KLF2	1327.57	1.28931	0.39806	3.23898	0.00119957	0.00601718
KDM3A	1307.3	-1.23529	0.381406	-3.23879	0.00120039	0.0060185
ABCC12	10.0562	5.46345	1.68799	3.23666	0.00120939	0.00605087
CCDC61	1105.57	1.00044	0.309106	3.23655	0.00120985	0.00605087
KIAA0513	1105.68	-1.36331	0.421226	-3.23652	0.00120995	0.00605087
CETN1	12.1863	6.49227	2.00602	3.23639	0.00121051	0.00605095
DRAP1	2000.05	1.49412	0.461704	3.23609	0.00121179	0.00605301
EZR	7519.15	-1.66893	0.516546	-3.23094	0.00123382	0.00615018
ACTR1B	1260.49	-0.651914	0.201852	-3.22966	0.00123938	0.00617217
FUNDC1	1139.56	0.502946	0.155768	3.22882	0.00124304	0.00618751
CHCHD3	835.13	-2.43234	0.753477	-3.22815	0.00124593	0.00620045
FOXO3	3616.29	-0.807947	0.250363	-3.2271	0.00125053	0.00622191
COQ3	640.221	0.70223	0.217658	3.2263	0.00125403	0.00623185
EIF4A3	1890.55	-1.41891	0.439905	-3.22549	0.00125759	0.00624545
FBXO43	3.94562	-4.34827	1.34816	-3.22534	0.00125824	0.00624722
FAM13A	1643.5	-1.69379	0.525346	-3.22415	0.00126349	0.00627187
HECA	1445.74	-1.0761	0.333883	-3.22298	0.00126866	0.00629382
ARFIP1	1126.71	-1.35489	0.420389	-3.22295	0.00126879	0.00629382
ARMC10	2556.72	0.606253	0.188364	3.21852	0.00128853	0.0063799
ZNF862	1250.82	-1.1433	0.35548	-3.21621	0.00129894	0.00642543
CWC25	1189.78	-1.04423	0.324709	-3.21588	0.00130045	0.00643004
ZNF114	3558.59	-3.11284	0.968196	-3.21509	0.00130402	0.00644471
WDR6	9446.84	-2.24107	0.697852	-3.21138	0.00132098	0.00651505
C1QTNF12	47.0682	2.56186	0.798001	3.21034	0.00132576	0.0065341
ZNF710	1357.6	1.42528	0.444047	3.20975	0.00132848	0.00654313
E4F1	1429.69	0.948133	0.29541	3.20955	0.00132942	0.00654313
CAMLG	848.891	0.802204	0.249917	3.20988	0.00132791	0.00654313
ARSK	244.722	-1.41211	0.439943	-3.20975	0.00132851	0.00654313
BMP15	30.599	-7.3094	2.2773	-3.20968	0.00132882	0.00654313
HTR6	155.144	-2.07995	0.648586	-3.20689	0.00134177	0.00659484
IFT27	2666.69	2.07607	0.647583	3.20588	0.0013465	0.00661051
ADCY1	44.3499	4.83977	1.51012	3.20489	0.00135116	0.00662583
DMD	3366.25	-2.10694	0.658024	-3.20192	0.00136515	0.00668828
WIPF2	1292.81	-1.63881	0.511977	-3.20095	0.00136976	0.0067078
ANO6	2299.88	-1.06803	0.333765	-3.19995	0.00137453	0.00672811
DBN1	1098.75	-2.18156	0.681938	-3.19906	0.00137877	0.00674578
FOXP3	297.057	1.70402	0.532802	3.19823	0.00138274	0.00675907
EDA2R	30.8958	6.14239	1.92104	3.19744	0.00138655	0.00677305
CLINT1	2308.86	-1.18073	0.369416	-3.1962	0.00139251	0.00679598
ELF1	1822.34	-2.19224	0.686823	-3.19185	0.00141363	0.00688183
GTPBP2	1662.79	-1.33851	0.419783	-3.18858	0.00142974	0.00694924
FAM185A	565.863	-1.4645	0.4594	-3.18785	0.00143337	0.00696528
WRAP53	2096.76	1.61378	0.506302	3.18739	0.00143562	0.00697465
ZBTB9	325.215	-1.11481	0.349797	-3.18702	0.00143746	0.00698139
YJEFN3	190.968	1.56119	0.489958	3.18638	0.00144065	0.00699115
CERS5	1453.19	-0.43949	0.137955	-3.18575	0.00144381	0.00699948
CSN2	10.3194	5.44517	1.7098	3.18468	0.00144914	0.00701964
DUS1L	1684.9	0.8783	0.275978	3.1825	0.0014601	0.00706797
YPEL5	961.592	-0.675692	0.212339	-3.18214	0.00146192	0.00707516
ZSWIM1	149.315	-1.94277	0.610978	-3.17977	0.00147391	0.00712999
C6H4orf50	94.6747	4.4529	1.4005	3.1795	0.00147528	0.0071334
ARMC7	1005.27	1.46333	0.460274	3.17927	0.00147649	0.00713602
CTNNA1	6942.05	-1.16906	0.367715	-3.17927	0.00147648	0.00713602
DDN	21.4372	-6.7956	2.13753	-3.17918	0.00147691	0.00713645
CUL4A	4834.3	-0.847875	0.267019	-3.17534	0.00149662	0.00721061
KLHL17	772.008	-1.8342	0.577752	-3.17472	0.00149984	0.00722447
COG8	1304	0.604855	0.190529	3.1746	0.00150044	0.00722477
CRKL	3069.89	-0.90671	0.285724	-3.17337	0.0015068	0.00724823
GPR173	794.563	-1.44169	0.454387	-3.17282	0.00150964	0.00725863
FSTL5	29.6758	3.96325	1.24965	3.17148	0.00151665	0.00728911
ZBTB24	437.115	-0.803895	0.253713	-3.16852	0.00153217	0.0073538
C7H14orf39	21.6275	7.8498	2.47779	3.16807	0.00153455	0.00736031
ZDHHC15	1847.86	-1.35369	0.427389	-3.16736	0.0015383	0.00737664
ANAPC4	2253.67	1.40327	0.443264	3.16577	0.00154671	0.00741033
HAGH	872.007	1.05333	0.332913	3.16399	0.00155623	0.00745094
EIF3G	6872.27	0.98225	0.310727	3.16114	0.00157155	0.00751426
ZNF217	1313.68	-1.35303	0.428287	-3.15917	0.00158217	0.00756334
HAND2	141.707	1.80077	0.570056	3.15893	0.00158347	0.00756619
ATOH7	10.3889	-5.74938	1.82033	-3.15843	0.0015862	0.00757586
WDR83OS	1517.59	0.962671	0.30487	3.15764	0.00159052	0.00759479
AOC1	7.23314	-5.23141	1.65751	-3.15618	0.00159851	0.00762952
FOXP1	1868.97	0.898914	0.284967	3.15445	0.00160802	0.00766581
CD164	6883.89	-2.10963	0.668803	-3.15434	0.00160861	0.00766581
LHX5	27.3169	8.19007	2.59724	3.15337	0.00161396	0.00768618
CSKMT	1233.21	1.4414	0.457391	3.15136	0.00162512	0.00772906
EIF1AX	3724.59	1.02538	0.325374	3.1514	0.0016249	0.00772906
CBX3	2953.15	-1.26875	0.402918	-3.14891	0.00163879	0.00779058
CASP7	716.332	-1.60099	0.508683	-3.14733	0.00164769	0.00782423
FBL	2413.51	1.20015	0.381586	3.14517	0.00165991	0.00787704
EFCC1	137.065	1.50174	0.477728	3.1435	0.00166938	0.00791498
LCOR	1463.08	-0.997892	0.317468	-3.14329	0.00167062	0.00791912
ARMC6	411.698	1.40143	0.446011	3.14215	0.00167712	0.0079427
ALG2	1068.79	-0.950587	0.302531	-3.14211	0.00167733	0.0079427
CNOT3	1851.84	-0.626121	0.199512	-3.13827	0.0016995	0.00802763
CKAP2L	343.104	-1.53179	0.488164	-3.13787	0.00170183	0.00803511
CCDC122	4.31052	-4.47636	1.42704	-3.13681	0.00170796	0.0080605
GTF2H4	650.375	1.67432	0.534227	3.1341	0.0017238	0.00812812
HDHD5	697.759	0.989798	0.31616	3.13069	0.00174395	0.00821169
CDCA7L	1731.67	-2.23162	0.712831	-3.13065	0.0017442	0.00821169
GLTP	676.209	-0.914415	0.292108	-3.1304	0.00174569	0.00821686
BEX3	2224.15	1.47321	0.470655	3.13012	0.00174736	0.00822167
DCTN4	4294.46	-0.674797	0.215651	-3.12911	0.00175336	0.00824574
ATG2B	1421.51	-0.771131	0.246758	-3.12505	0.00177775	0.00834219
ZSCAN9	6.48765	-5.07377	1.62382	-3.12458	0.00178059	0.00835318
HTR7	129.929	2.66432	0.852946	3.12367	0.00178611	0.00837323
ZSCAN25	1531.05	-1.26128	0.403785	-3.12363	0.00178632	0.00837323
ATAT1	1984.62	-1.08456	0.347284	-3.12299	0.00179026	0.0083862
ASCC1	1706.3	-0.814502	0.261001	-3.12069	0.0018043	0.00843909
EME2	2571.08	1.2281	0.393605	3.12014	0.00180765	0.00845292
HFE	433.338	-2.00738	0.643553	-3.11922	0.00181333	0.00847607
CCDC182	27.7563	8.21205	2.6338	3.11795	0.00182116	0.00850679
AFG2B	373.143	0.485076	0.155596	3.11753	0.00182371	0.00851321
KIF1C	2942.35	-0.894563	0.286946	-3.11753	0.00182372	0.00851321
EDEM2	766.932	-1.24709	0.400009	-3.11765	0.00182302	0.00851321
WNT3A	5.80407	-4.91717	1.5778	-3.11647	0.00183029	0.00854016
ACTR10	2152.89	0.40881	0.131215	3.11558	0.00183582	0.00855851
FRG1	1174.07	0.989621	0.31772	3.11476	0.00184092	0.00857922
FCHO1	99.7887	-1.74931	0.562082	-3.1122	0.00185697	0.00864771
BBOF1	253.829	-3.5762	1.1492	-3.11191	0.00185883	0.00865452
CDC73	1606.28	-1.05603	0.339455	-3.11096	0.00186478	0.00867547
AP2A2	4519.42	0.748464	0.240689	3.10968	0.00187292	0.00870688
ABL2	827.884	-0.87506	0.281591	-3.10756	0.00188638	0.0087581
GSE1	958.594	-1.11682	0.359466	-3.10689	0.00189064	0.00877594
AIMP2	822.652	0.849761	0.273602	3.10583	0.00189744	0.00880181
KCNB1	845.329	-2.76078	0.889207	-3.10476	0.0019043	0.00883174
BIRC2	1683.22	-0.85807	0.276385	-3.10462	0.00190522	0.00883409
KIF13B	1808.77	-1.65343	0.532587	-3.10452	0.00190586	0.00883484
CCNJ	186.309	-4.09109	1.3181	-3.10379	0.00191062	0.00884762
KANK1	1313.55	-0.86777	0.279693	-3.10257	0.00191845	0.00888009
FAM149B1	173.664	-2.67032	0.861303	-3.10033	0.00193308	0.00893239
HSPB1	15171.3	1.72773	0.557492	3.09912	0.00194098	0.00896694
DDIT4	1716.99	-1.09963	0.354877	-3.09861	0.00194432	0.00897657
DUSP26	1253.7	3.35087	1.08202	3.09686	0.00195583	0.00902586
ERBIN	3443.93	-0.852428	0.275334	-3.09598	0.00196164	0.00904681
ZNHIT2	698.456	1.60483	0.518529	3.09496	0.0019684	0.00907409
JADE1	2219.79	-1.29939	0.420086	-3.09315	0.00198041	0.00912555
E2F3	290.726	-1.74015	0.562621	-3.09294	0.00198182	0.00912891
ARGLU1	14347.3	-0.87808	0.28391	-3.09282	0.00198267	0.00913008
KIAA1217	2544.67	-1.46531	0.473967	-3.09159	0.00199084	0.00916181
IL17RA	3231.78	0.70543	0.228216	3.09106	0.00199443	0.00917243
KHNYN	2257.08	-0.607824	0.196907	-3.08686	0.00202284	0.00928716
CHRM5	31.2597	2.15937	0.699618	3.08649	0.00202532	0.00929653
CDK11B	4005.82	-0.649747	0.21063	-3.08478	0.00203699	0.00933727
IL17REL	71.4314	-4.46339	1.44692	-3.08475	0.00203724	0.00933727
HIGD1B	133.588	2.5739	0.834707	3.0836	0.00204513	0.0093645
CDCP1	654.549	-2.85033	0.924381	-3.08351	0.00204577	0.0093645
AHCYL2	630.351	-1.59956	0.518839	-3.08295	0.00204959	0.00937788
ABHD8	800.468	1.23279	0.399973	3.08219	0.00205483	0.00939781
ZNF296	33.3059	3.73713	1.21255	3.08205	0.0020558	0.00940026
HSF4	1150.01	1.93549	0.628004	3.08197	0.00205637	0.00940086
CARD11	2866.9	2.27287	0.737539	3.0817	0.0020582	0.00940523
ARFGAP2	2983.27	0.998085	0.323985	3.08065	0.00206551	0.00943057
HAGHL	1053.01	1.26891	0.412072	3.07933	0.00207464	0.00946625
COX5A	1873.23	1.21347	0.39415	3.07869	0.00207914	0.00948275
BAIAP2L2	6.88418	-5.15126	1.67369	-3.07778	0.00208546	0.00950552
ZNF703	1590.91	1.23038	0.399774	3.0777	0.00208604	0.00950614
CTCF	2526.49	-0.975975	0.317129	-3.07753	0.00208722	0.00950747
ETV2	144.603	1.80668	0.587746	3.07391	0.00211275	0.00961558
COL22A1	118.8	2.91495	0.948691	3.0726	0.00212204	0.00965173
BCKDHA	1760.27	0.762503	0.248233	3.07172	0.00212827	0.00967598
FIGNL2	128.197	-1.64699	0.536628	-3.06915	0.00214672	0.00975159
FXR2	1686.43	-1.04609	0.341077	-3.06701	0.00216214	0.00981332
IER5	1326.37	-1.04143	0.339784	-3.06499	0.00217675	0.00986711
CMTR2	539.169	-1.76717	0.57674	-3.06407	0.00218349	0.00989137
FITM1	151.698	1.4756	0.481657	3.0636	0.00218693	0.00990488
FAM234B	1594.12	-1.26304	0.412328	-3.06319	0.00218991	0.00991419
ALDH3A2	2413.26	-1.14225	0.37295	-3.06274	0.0021932	0.00992699
HSPBP1	846.777	0.936282	0.306183	3.05791	0.00222884	0.0100755

## Sheet: T.S5
Supplementary Table S5 1,459 Tibetan sheep-vs-Hu differentially expressed genes (THODEGs)
ID	Description	GeneRatio	BgRatio	RichFactor	FoldEnrichment	zScore	pvalue	p.adjust	qvalue	geneID	Count
GO:0006898	receptor-mediated endocytosis	16/1066	67/15261	0.238806	3.41878	5.43733	1.08495e-05	0.0161955	0.0152414	AP1G2/CACNG2/CLTB/AP1G1/AP2A1/GPR107/ARRB1/AP2S1/CLTA/EHD4/CLTC/AMN/GAK/CD320/FCHO1/AP2A2	16
GO:0016197	endosomal transport	24/1066	135/15261	0.177778	2.54509	4.94137	1.93372e-05	0.0161955	0.0152414	DENND1A/GRIPAP1/CHMP4A/INPP5F/CHMP5/HEATR5A/CHMP2A/FHIP1B/ANKRD27/ANKFY1/BLOC1S1/DENND10/ARHGAP1/CHMP1A/CALY/CHMP6/AP5S1/EHD4/CHMP1B/GRIP2/GCC2/BLOC1S2/EZR/ERBIN	24
GO:0006974	DNA damage response	45/1066	346/15261	0.130058	1.86193	4.4441	3.89522e-05	0.0161955	0.0152414	WRN/CHCHD6/CENPX/BCL2L2/DCLRE1C/BABAM1/BRME1/WDR48/ERCC4/LIG4/IER3/CASP9/ALKBH7/EIF2AK4/FAAP20/DOT1L/FAM168A/ARMT1/EYA4/DEK/EYA3/DDB1/ERCC1/FANCI/ALKBH3/ATM/CUL4B/HMCES/BRCA2/AP5S1/XRCC6/ACTR8/CDIP1/ATRIP/ERCC8/DDIAS/EME1/ZFYVE26/CETN1/CUL4A/C7H14orf39/GTF2H4/ASCC1/EME2/FXR2	45
GO:0072583	clathrin-dependent endocytosis	9/1066	26/15261	0.346154	4.95559	5.53177	4.03402e-05	0.0161955	0.0152414	CLTB/AP2A1/GPR107/AP2S1/CLTA/EHD4/GAK/FCHO1/AP2A2	9
GO:0006897	endocytosis	29/1066	188/15261	0.154255	2.20834	4.56832	4.51633e-05	0.0161955	0.0152414	AP1G2/DENND1A/CACNG2/CSNK1G1/CLTB/HEATR5A/AP1G1/FNBP1/HIP1/AP2A1/BIN1/GPR107/ARRB1/AP2S1/ATP9B/AP3M1/CLTA/EHD4/CLTC/AMN/BIN3/GAK/CSNK1E/BLTP1/CSNK1G2/CD320/CLINT1/FCHO1/AP2A2	29
GO:0043488	regulation of mRNA stability	13/1066	60/15261	0.216667	3.10183	4.47018	0.000206985	0.0449517	0.0423034	CNOT1/FASTK/LARP1/ZC3H12D/EXOSC7/HNRNPU/CNOT2/DCPS/YTHDF1/CARHSP1/KLHL17/CNOT3/FXR2	13
GO:0061013	regulation of mRNA catabolic process	13/1066	60/15261	0.216667	3.10183	4.47018	0.000206985	0.0449517	0.0423034	CNOT1/FASTK/LARP1/ZC3H12D/EXOSC7/HNRNPU/CNOT2/DCPS/YTHDF1/CARHSP1/KLHL17/CNOT3/FXR2	13
GO:0048268	clathrin coat assembly	6/1066	14/15261	0.428571	6.13549	5.26795	0.000211133	0.0449517	0.0423034	CLTB/HIP1/CLTA/CALY/CLTC/FCHO1	6
GO:0043487	regulation of RNA stability	13/1066	61/15261	0.213115	3.05098	4.39838	0.000246467	0.0449517	0.0423034	CNOT1/FASTK/LARP1/ZC3H12D/EXOSC7/HNRNPU/CNOT2/DCPS/YTHDF1/CARHSP1/KLHL17/CNOT3/FXR2	13
GO:0051726	regulation of cell cycle	33/1066	248/15261	0.133065	1.90497	3.93744	0.000264274	0.0449517	0.0423034	C22H10orf90/BABAM1/KLHL9/CCNDBP1/CDKN1C/CDK5RAP1/HEXIM1/EIF2AK4/DOT1L/XIAP/HNRNPU/CEP295/CDC14B/HEXIM2/AFAP1L2/CDK10/CDC26/CENPV/CDK5RAP3/LIN9/EREG/CABLES2/JUND/CEP120/ENTR1/ATRIP/EME1/ZFYVE26/FBXO43/ANAPC4/EME2/BIRC2/CDK11B	33
GO:0010608	post-transcriptional regulation of gene expression	22/1066	140/15261	0.157143	2.24968	4.07062	0.000275777	0.0449517	0.0423034	GCN1/CNOT1/HELZ/CNBP/FASTK/LARP1/ZC3H12D/EXOSC7/EIF2AK4/HNRNPU/CNOT2/DCPS/YTHDF1/EIF4EBP3/EEFSEC/IMPACT/EIF3K/GLE1/CARHSP1/KLHL17/CNOT3/FXR2	22
GO:2001233	regulation of apoptotic signaling pathway	11/1066	47/15261	0.234043	3.35058	4.42274	0.000309252	0.0462075	0.0434852	BCL2L2/BID/CASP8/EYA4/HYOU1/EYA3/G0S2/IFI6/CASP10/DDIAS/ARMC10	11
Note: KEGG/GO enrichment was conducted using clusterProfiler (v4.10.0) and AnnotationDbi (v1.62.0) with sheep annotation package “AH7526” for 1,459 THODEGs

## Sheet: T. S6
Supplementary Table S6 Ddivergent expression patterns for 3 genes
	THDEGs				THODEGs
GeneID	log2FC	pval	padj_x		log2FC	pvalue	padj
GCAT	-0.908705	1.48e-05	0.00937762		1.90931	2.69e-05	0.000238395
CASP8	0.866027	3.48e-05	0.0175569		-2.95537	7.86e-06	8.08e-05
HBB	-5.9323	0.0113809	0.0445668		8.51144	6.57e-23	2.09e-20

## Sheet: T.S7
Supplementary Table S7 KEGG/GO enrichment result of THODEGs generated by Metascape
GroupID	Category	Term	Description	LogP	Log(q-value)	Genes	Symbols	InTerm_InList
1_Summary	WikiPathways	WP4352	Ciliary landscape	-9.90888	-5.56555	324,582,1655,2717,7260,8826,9255,9742,10238,10555,10788,10980,11336,23016,23019,23233,54512,55207,55212,79018,79989,80184,80344,83658,124401	APC,BBS1,DDX5,GLA,EIPR1,IQGAP1,AIMP1,IFT140,DCAF7,AGPAT2,IQGAP2,COPS6,EXOC3,EXOSC7,CNOT1,EXOC6B,EXOSC4,ARL8B,BBS7,GID4,IFT56,CEP290,DCAF11,DYNLRB1,ANKS3	25/-
1_Member	WikiPathways	WP4352	Ciliary landscape	-9.90888	-5.56555	324,582,1655,2717,7260,8826,9255,9742,10238,10555,10788,10980,11336,23016,23019,23233,54512,55207,55212,79018,79989,80184,80344,83658,124401	APC,BBS1,DDX5,GLA,EIPR1,IQGAP1,AIMP1,IFT140,DCAF7,AGPAT2,IQGAP2,COPS6,EXOC3,EXOSC7,CNOT1,EXOC6B,EXOSC4,ARL8B,BBS7,GID4,IFT56,CEP290,DCAF11,DYNLRB1,ANKS3	25/216
2_Summary	GO Biological Processes	GO:0051640	organelle localization	-9.0198	-4.9775	81,164,274,372,434,472,487,488,1020,1487,2647,3281,3636,3798,5119,8678,8729,10142,11149,11336,23095,23233,23291,23299,23344,26958,26985,27040,27243,27436,29082,51510,55088,55207,55212,59349,63971,80184,84062,93664,3192,9742,79989,127829,1638,9896,84079,23247,3831,10112,26330,83658,144132,151254,401024	ACTN4,AP1G1,BIN1,ARCN1,ASIP,ATM,ATP2A1,ATP2A2,CDK5,CTBP1,BLOC1S1,HSBP1,INPPL1,KIF5A,CHMP1A,BECN1,GBF1,AKAP9,POPDC1,EXOC3,KIF1B,EXOC6B,FBXW11,BICD2,ESYT1,COPG2,AP3M1,LAT,CHMP2A,EML4,CHMP4A,CHMP5,CCDC186,ARL8B,BBS7,KLHL12,KIF13A,CEP290,DTNBP1,CADPS2,HNRNPU,IFT140,IFT56,ARL8A,DCT,FIG4,ANKRD27,KATNIP,KLC1,KIF20A,GAPDHS,DYNLRB1,DNHD1,C2CD6,FSIP2	55/-
2_Member	GO Biological Processes	GO:0051640	organelle localization	-9.0198	-4.9775	81,164,274,372,434,472,487,488,1020,1487,2647,3281,3636,3798,5119,8678,8729,10142,11149,11336,23095,23233,23291,23299,23344,26958,26985,27040,27243,27436,29082,51510,55088,55207,55212,59349,63971,80184,84062,93664	ACTN4,AP1G1,BIN1,ARCN1,ASIP,ATM,ATP2A1,ATP2A2,CDK5,CTBP1,BLOC1S1,HSBP1,INPPL1,KIF5A,CHMP1A,BECN1,GBF1,AKAP9,POPDC1,EXOC3,KIF1B,EXOC6B,FBXW11,BICD2,ESYT1,COPG2,AP3M1,LAT,CHMP2A,EML4,CHMP4A,CHMP5,CCDC186,ARL8B,BBS7,KLHL12,KIF13A,CEP290,DTNBP1,CADPS2	40/551
2_Member	GO Biological Processes	GO:0051656	establishment of organelle localization	-6.65631	-3.45911	81,164,434,472,1020,2647,3281,3636,3798,5119,8678,8729,11336,23095,23233,23291,23299,26958,26985,27040,27243,27436,29082,51510,55088,55212,59349,63971,84062,93664	ACTN4,AP1G1,ASIP,ATM,CDK5,BLOC1S1,HSBP1,INPPL1,KIF5A,CHMP1A,BECN1,GBF1,EXOC3,KIF1B,EXOC6B,FBXW11,BICD2,COPG2,AP3M1,LAT,CHMP2A,EML4,CHMP4A,CHMP5,CCDC186,BBS7,KLHL12,KIF13A,DTNBP1,CADPS2	30/425
2_Member	GO Biological Processes	GO:0051648	vesicle localization	-6.56182	-3.39459	81,164,434,1020,1487,2647,3798,8729,11336,23095,23233,23291,26985,55088,55212,59349,63971,84062,93664	ACTN4,AP1G1,ASIP,CDK5,CTBP1,BLOC1S1,KIF5A,GBF1,EXOC3,KIF1B,EXOC6B,FBXW11,AP3M1,CCDC186,BBS7,KLHL12,KIF13A,DTNBP1,CADPS2	19/193
2_Member	GO Biological Processes	GO:0051650	establishment of vesicle localization	-6.42322	-3.28401	81,164,434,1020,2647,3798,8729,11336,23095,23233,23291,26985,55088,55212,59349,63971,84062,93664	ACTN4,AP1G1,ASIP,CDK5,BLOC1S1,KIF5A,GBF1,EXOC3,KIF1B,EXOC6B,FBXW11,AP3M1,CCDC186,BBS7,KLHL12,KIF13A,DTNBP1,CADPS2	18/178
2_Member	GO Biological Processes	GO:0030705	cytoskeleton-dependent intracellular transport	-5.07015	-2.38004	81,2647,3192,3281,3798,9742,23095,23291,23299,26958,26985,55088,55207,63971,79989,84062,127829	ACTN4,BLOC1S1,HNRNPU,HSBP1,KIF5A,IFT140,KIF1B,FBXW11,BICD2,COPG2,AP3M1,CCDC186,ARL8B,KIF13A,IFT56,DTNBP1,ARL8A	17/200
2_Member	GO Biological Processes	GO:0099518	vesicle cytoskeletal trafficking	-4.99457	-2.33248	81,2647,3798,23095,23291,26985,55088,63971,84062	ACTN4,BLOC1S1,KIF5A,KIF1B,FBXW11,AP3M1,CCDC186,KIF13A,DTNBP1	9/58
2_Member	GO Biological Processes	GO:0014772	Red Blood Cell Count measurement	-6.81246	-3.823	472|665|842|1586|2539|2639|2683|3043|3172|3237|4301|4329|6296|8048|8672|8945|9896|10260|10788|11214|11336|22992|23014|23019|23095|27130|51020|53944|54467|55691|57492|57545|60673|64919|66037|79058|84444|84717|91289|400916|404037|440275	ATM|BNIP3L|CASP9|CYP17A1|G6PD|GCDH|B4GALT1|HBB|HNF4A|HOXD11|AFDN|ALDH6A1|ACSM3|CSRP3|EIF4G3|BTRC|FIG4|DENND4A|IQGAP2|AKAP13|EXOC3|KDM2A|FBXO21|CNOT1|KIF1B|INVS|HDDC2|CSNK1G1|ANKIB1|FRMD4A|ARID1B|CC2D2A|ATG101|BCL11B|BOLL|ASPSCR1|DOT1L|HDGFL2|LMF2|CHCHD10|HAPLN4|EIF2AK4	31/200
2_Member	GO Biological Processes	GO:0008088	axo-dendritic transport	-4.67755	-2.16673	2647,3192,3281,3798,23095,23291,26985,55207,84062,127829	BLOC1S1,HNRNPU,HSBP1,KIF5A,KIF1B,FBXW11,AP3M1,ARL8B,DTNBP1,ARL8A	10/79
2_Member	GO Biological Processes	GO:0010970	transport along microtubule	-4.61794	-2.11971	2647,3192,3281,3798,9742,23095,23291,23299,26958,26985,55207,63971,79989,84062,127829	BLOC1S1,HNRNPU,HSBP1,KIF5A,IFT140,KIF1B,FBXW11,BICD2,COPG2,AP3M1,ARL8B,KIF13A,IFT56,DTNBP1,ARL8A	15/174
2_Member	GO Biological Processes	GO:0098930	axonal transport	-4.58267	-2.0906	2647,3281,3798,23095,23291,26985,55207,84062,127829	BLOC1S1,HSBP1,KIF5A,KIF1B,FBXW11,AP3M1,ARL8B,DTNBP1,ARL8A	9/65
2_Member	GO Biological Processes	GO:0097479	synaptic vesicle localization	-4.41143	-1.96162	164,1020,1487,2647,3798,23095,26985,84062	AP1G1,CDK5,CTBP1,BLOC1S1,KIF5A,KIF1B,AP3M1,DTNBP1	8/53
2_Member	GO Biological Processes	GO:0072384	organelle transport along microtubule	-4.35296	-1.93391	2647,3281,3798,23095,23291,23299,26958,26985,63971,84062	BLOC1S1,HSBP1,KIF5A,KIF1B,FBXW11,BICD2,COPG2,AP3M1,KIF13A,DTNBP1	10/86
2_Member	GO Biological Processes	GO:0043473	pigmentation	-4.30377	-1.89996	164,372,434,1638,2647,9896,26985,55212,63971,84062,84079	AP1G1,ARCN1,ASIP,DCT,BLOC1S1,FIG4,AP3M1,BBS7,KIF13A,DTNBP1,ANKRD27	11/105
2_Member	GO Biological Processes	GO:0048489	synaptic vesicle transport	-4.14267	-1.82053	164,1020,2647,3798,23095,26985,84062	AP1G1,CDK5,BLOC1S1,KIF5A,KIF1B,AP3M1,DTNBP1	7/43
2_Member	GO Biological Processes	GO:0099111	microtubule-based transport	-4.01312	-1.73706	2647,3192,3281,3798,9742,23095,23247,23291,23299,26958,26985,55207,63971,79989,84062,127829	BLOC1S1,HNRNPU,HSBP1,KIF5A,IFT140,KIF1B,KATNIP,FBXW11,BICD2,COPG2,AP3M1,ARL8B,KIF13A,IFT56,DTNBP1,ARL8A	16/219
2_Member	GO Biological Processes	GO:0033059	cellular pigmentation	-3.96383	-1.71445	164,434,2647,26985,55212,63971,84062,84079	AP1G1,ASIP,BLOC1S1,AP3M1,BBS7,KIF13A,DTNBP1,ANKRD27	8/61
2_Member	GO Biological Processes	GO:0047496	vesicle transport along microtubule	-3.94961	-1.71318	2647,3798,23095,23291,26985,63971,84062	BLOC1S1,KIF5A,KIF1B,FBXW11,AP3M1,KIF13A,DTNBP1	7/46
2_Member	GO Biological Processes	GO:0008089	anterograde axonal transport	-3.88867	-1.68836	2647,3798,23095,26985,55207,84062,127829	BLOC1S1,KIF5A,KIF1B,AP3M1,ARL8B,DTNBP1,ARL8A	7/47
2_Member	GO Biological Processes	GO:0032438	melanosome organization	-3.54824	-1.45042	164,434,2647,26985,63971,84062	AP1G1,ASIP,BLOC1S1,AP3M1,KIF13A,DTNBP1	6/38
2_Member	GO Biological Processes	GO:0048753	pigment granule organization	-3.4846	-1.40134	164,434,2647,26985,63971,84062	AP1G1,ASIP,BLOC1S1,AP3M1,KIF13A,DTNBP1	6/39
2_Member	GO Biological Processes	GO:0007018	microtubule-based movement	-3.18365	-1.20581	2647,3192,3281,3798,3831,9742,10112,23095,23247,23291,23299,26330,26958,26985,55207,63971,79989,83658,84062,127829,144132,151254,401024	BLOC1S1,HNRNPU,HSBP1,KIF5A,KLC1,IFT140,KIF20A,KIF1B,KATNIP,FBXW11,BICD2,GAPDHS,COPG2,AP3M1,ARL8B,KIF13A,IFT56,DYNLRB1,DTNBP1,ARL8A,DNHD1,C2CD6,FSIP2	23/447
3_Summary	GO Biological Processes	GO:0048193	Golgi vesicle transport	-8.5536	-4.68739	160,164,372,378,582,1523,2801,3916,8729,8906,9907,10134,10139,10466,10525,10960,11316,23233,23299,26958,29097,50807,51479,55207,59349,63971,150684,3798,23095,25938	AP2A1,AP1G1,ARCN1,ARF4,BBS1,CUX1,GOLGA2,LAMP1,GBF1,AP1G2,AP5Z1,BCAP31,ARFRP1,COG5,HYOU1,LMAN2,COPE,EXOC6B,BICD2,COPG2,CNIH4,ASAP1,ANKFY1,ARL8B,KLHL12,KIF13A,COMMD1,KIF5A,KIF1B,HEATR5A	30/-
3_Member	GO Biological Processes	GO:0048193	Golgi vesicle transport	-8.5536	-4.68739	160,164,372,378,582,1523,2801,3916,8729,8906,9907,10134,10139,10466,10525,10960,11316,23233,23299,26958,29097,50807,51479,55207,59349,63971,150684	AP2A1,AP1G1,ARCN1,ARF4,BBS1,CUX1,GOLGA2,LAMP1,GBF1,AP1G2,AP5Z1,BCAP31,ARFRP1,COG5,HYOU1,LMAN2,COPE,EXOC6B,BICD2,COPG2,CNIH4,ASAP1,ANKFY1,ARL8B,KLHL12,KIF13A,COMMD1	27/289
3_Member	GO Biological Processes	GO:0006892	post-Golgi vesicle-mediated transport	-5.20426	-2.44072	160,164,582,3916,8729,8906,10139,23233,50807,51479,63971,150684	AP2A1,AP1G1,BBS1,LAMP1,GBF1,AP1G2,ARFRP1,EXOC6B,ASAP1,ANKFY1,KIF13A,COMMD1	12/101
3_Member	GO Biological Processes	GO:0016482	cytosolic transport	-3.41622	-1.3526	160,164,3798,3916,8729,9907,10139,23095,25938,51479,55207	AP2A1,AP1G1,KIF5A,LAMP1,GBF1,AP5Z1,ARFRP1,KIF1B,HEATR5A,ANKFY1,ARL8B	11/132
3_Member	GO Biological Processes	GO:0006893	Golgi to plasma membrane transport	-2.6376	-0.85894	582,10139,23233,50807,63971,150684	BBS1,ARFRP1,EXOC6B,ASAP1,KIF13A,COMMD1	6/56
4_Summary	Reactome Gene Sets	R-HSA-5653656	Vesicle-mediated transport	-8.27881	-4.53754	160,164,208,259,372,378,408,551,1212,1362,1523,2647,2665,2706,2801,3043,3092,3263,3798,8729,8906,9146,10112,10139,10260,10466,10525,10960,10980,11316,11336,23048,26958,27243,51510,57706,64689,79058,84062,84079	AP2A1,AP1G1,AKT2,AMBP,ARCN1,ARF4,ARRB1,AVP,CLTB,CPD,CUX1,BLOC1S1,GDI2,GJB2,GOLGA2,HBB,HIP1,HPX,KIF5A,GBF1,AP1G2,HGS,KIF20A,ARFRP1,DENND4A,COG5,HYOU1,LMAN2,COPS6,COPE,EXOC3,FNBP1,COPG2,CHMP2A,CHMP5,DENND1A,GORASP1,ASPSCR1,DTNBP1,ANKRD27	40/-
4_Member	Reactome Gene Sets	R-HSA-5653656	Vesicle-mediated transport	-8.27881	-4.53754	160,164,208,259,372,378,408,551,1212,1362,1523,2647,2665,2706,2801,3043,3092,3263,3798,8729,8906,9146,10112,10139,10260,10466,10525,10960,10980,11316,11336,23048,26958,27243,51510,57706,64689,79058,84062,84079	AP2A1,AP1G1,AKT2,AMBP,ARCN1,ARF4,ARRB1,AVP,CLTB,CPD,CUX1,BLOC1S1,GDI2,GJB2,GOLGA2,HBB,HIP1,HPX,KIF5A,GBF1,AP1G2,HGS,KIF20A,ARFRP1,DENND4A,COG5,HYOU1,LMAN2,COPS6,COPE,EXOC3,FNBP1,COPG2,CHMP2A,CHMP5,DENND1A,GORASP1,ASPSCR1,DTNBP1,ANKRD27	40/585
4_Member	Reactome Gene Sets	R-HSA-199991	Membrane Trafficking	-6.97965	-3.49896	160,164,208,372,378,408,551,1212,1362,1523,2647,2665,2706,2801,3092,3798,8729,8906,9146,10112,10139,10260,10466,10960,10980,11316,11336,23048,26958,27243,51510,57706,64689,79058,84062,84079	AP2A1,AP1G1,AKT2,ARCN1,ARF4,ARRB1,AVP,CLTB,CPD,CUX1,BLOC1S1,GDI2,GJB2,GOLGA2,HIP1,KIF5A,GBF1,AP1G2,HGS,KIF20A,ARFRP1,DENND4A,COG5,LMAN2,COPS6,COPE,EXOC3,FNBP1,COPG2,CHMP2A,CHMP5,DENND1A,GORASP1,ASPSCR1,DTNBP1,ANKRD27	36/553
4_Member	Reactome Gene Sets	R-HSA-199992	trans-Golgi Network Vesicle Budding	-5.77928	-2.81617	164,408,1212,1362,2647,8729,8906,9146,27243,84062	AP1G1,ARRB1,CLTB,CPD,BLOC1S1,GBF1,AP1G2,HGS,CHMP2A,DTNBP1	10/60
4_Member	Reactome Gene Sets	R-HSA-432720	Lysosome Vesicle Biogenesis	-5.22339	-2.44072	164,408,1212,2647,8906,9146,27243	AP1G1,ARRB1,CLTB,BLOC1S1,AP1G2,HGS,CHMP2A	7/30
4_Member	Reactome Gene Sets	R-HSA-432722	Golgi Associated Vesicle Biogenesis	-2.34438	-0.674994	164,408,1362,2647,84062	AP1G1,ARRB1,CPD,BLOC1S1,DTNBP1	5/45
4_Member	Reactome Gene Sets	R-HSA-8856828	Clathrin-mediated endocytosis	-2.08942	-0.50727	160,408,551,1212,3092,9146,10980,23048	AP2A1,ARRB1,AVP,CLTB,HIP1,HGS,COPS6,FNBP1	8/118
5_Summary	GO Biological Processes	GO:0006897	endocytosis	-7.40061	-3.75625	135,160,164,274,408,634,821,857,929,1020,1175,1212,1487,1793,3092,3265,3636,8029,8678,9146,9873,10369,22876,23048,23307,25938,26985,30844,51479,53944,55207,57706,57720,90861,201176,773,2055,369,814,816,1268,1374,9743,93664	ADORA2A,AP2A1,AP1G1,BIN1,ARRB1,CEACAM1,CANX,CAV1,CD14,CDK5,AP2S1,CLTB,CTBP1,DOCK1,HIP1,HRAS,INPPL1,CUBN,BECN1,HGS,FCHSD2,CACNG2,INPP5F,FNBP1,FKBP15,HEATR5A,AP3M1,EHD4,ANKFY1,CSNK1G1,ARL8B,DENND1A,GPR107,JPT2,ARHGAP27,CACNA1A,CLN8,ARAF,CAMK4,CAMK2B,CNR1,CPT1A,ARHGAP32,CADPS2	44/-
5_Member	GO Biological Processes	GO:0006897	endocytosis	-7.40061	-3.75625	135,160,164,274,408,634,821,857,929,1020,1175,1212,1487,1793,3092,3265,3636,8029,8678,9146,9873,10369,22876,23048,23307,25938,26985,30844,51479,53944,55207,57706,57720,90861,201176	ADORA2A,AP2A1,AP1G1,BIN1,ARRB1,CEACAM1,CANX,CAV1,CD14,CDK5,AP2S1,CLTB,CTBP1,DOCK1,HIP1,HRAS,INPPL1,CUBN,BECN1,HGS,FCHSD2,CACNG2,INPP5F,FNBP1,FKBP15,HEATR5A,AP3M1,EHD4,ANKFY1,CSNK1G1,ARL8B,DENND1A,GPR107,JPT2,ARHGAP27	35/508
5_Member	GO Biological Processes	GO:0006898	receptor-mediated endocytosis	-5.33808	-2.51143	160,408,634,821,857,929,1175,1212,8029,9146,9873,10369,22876,26985,57720,201176	AP2A1,ARRB1,CEACAM1,CANX,CAV1,CD14,AP2S1,CLTB,CUBN,HGS,FCHSD2,CACNG2,INPP5F,AP3M1,GPR107,ARHGAP27	16/171
5_Member	GO Biological Processes	GO:0098657	import into cell	-5.05402	-2.37344	135,160,164,274,408,634,773,821,857,929,1020,1175,1212,1487,1793,2055,3092,3265,3636,8029,8678,9146,9873,10369,22876,23048,23307,25938,26985,30844,51479,53944,55207,57706,57720,90861,201176	ADORA2A,AP2A1,AP1G1,BIN1,ARRB1,CEACAM1,CACNA1A,CANX,CAV1,CD14,CDK5,AP2S1,CLTB,CTBP1,DOCK1,CLN8,HIP1,HRAS,INPPL1,CUBN,BECN1,HGS,FCHSD2,CACNG2,INPP5F,FNBP1,FKBP15,HEATR5A,AP3M1,EHD4,ANKFY1,CSNK1G1,ARL8B,DENND1A,GPR107,JPT2,ARHGAP27	37/697
5_Member	GO Biological Processes	GO:0072583	clathrin-dependent endocytosis	-4.83796	-2.26481	160,821,1175,1212,9873,22876,57720	AP2A1,CANX,AP2S1,CLTB,FCHSD2,INPP5F,GPR107	7/34
5_Member	GO Biological Processes	GO:0048488	synaptic vesicle endocytosis	-4.2343	-1.87105	160,164,274,821,1020,1175,1212,1487	AP2A1,AP1G1,BIN1,CANX,CDK5,AP2S1,CLTB,CTBP1	8/56
5_Member	GO Biological Processes	GO:0140238	presynaptic endocytosis	-4.01566	-1.73706	160,164,274,821,1020,1175,1212,1487	AP2A1,AP1G1,BIN1,CANX,CDK5,AP2S1,CLTB,CTBP1	8/60
5_Member	GO Biological Processes	GO:0036465	synaptic vesicle recycling	-3.7667	-1.58772	160,164,274,821,1020,1175,1212,1487	AP2A1,AP1G1,BIN1,CANX,CDK5,AP2S1,CLTB,CTBP1	8/65
5_Member	GO Biological Processes	GO:0031623	receptor internalization	-3.25701	-1.24409	160,408,634,857,1175,9146,10369,26985	AP2A1,ARRB1,CEACAM1,CAV1,AP2S1,HGS,CACNG2,AP3M1	8/77
5_Member	WikiPathways	WP4549	Fragile X syndrome	-2.52999	-0.784843	160,369,814,816,1175,1212,1268,1374,9743	AP2A1,ARAF,CAMK4,CAMK2B,AP2S1,CLTB,CNR1,CPT1A,ARHGAP32	9/122
5_Member	GO Biological Processes	GO:0099003	vesicle-mediated transport in synapse	-2.05754	-0.4858	160,164,274,821,1020,1175,1212,1487,26985,93664	AP2A1,AP1G1,BIN1,CANX,CDK5,AP2S1,CLTB,CTBP1,AP3M1,CADPS2	10/170
6_Summary	Reactome Gene Sets	R-HSA-9012999	RHO GTPase cycle	-7.12101	-3.55583	392,857,1124,1362,1793,2802,3932,8476,8826,9146,9231,9578,9743,10134,10788,11214,23048,23141,23344,23365,51479,55843,57498,58504,89846,91452,115703,148170,201176,3798,80776	ARHGAP1,CAV1,CHN2,CPD,DOCK1,GOLGA3,LCK,CDC42BPA,IQGAP1,HGS,DLG5,CDC42BPB,ARHGAP32,BCAP31,IQGAP2,AKAP13,FNBP1,ANKLE2,ESYT1,ARHGEF12,ANKFY1,ARHGAP15,KIDINS220,ARHGAP22,FGD3,ACBD5,ARHGAP33,CDC42EP5,ARHGAP27,KIF5A,B9D2	31/-
6_Member	Reactome Gene Sets	R-HSA-9012999	RHO GTPase cycle	-7.12101	-3.55583	392,857,1124,1362,1793,2802,3932,8476,8826,9146,9231,9578,9743,10134,10788,11214,23048,23141,23344,23365,51479,55843,57498,58504,89846,91452,115703,148170,201176	ARHGAP1,CAV1,CHN2,CPD,DOCK1,GOLGA3,LCK,CDC42BPA,IQGAP1,HGS,DLG5,CDC42BPB,ARHGAP32,BCAP31,IQGAP2,AKAP13,FNBP1,ANKLE2,ESYT1,ARHGEF12,ANKFY1,ARHGAP15,KIDINS220,ARHGAP22,FGD3,ACBD5,ARHGAP33,CDC42EP5,ARHGAP27	29/382
6_Member	Reactome Gene Sets	R-HSA-9013148	CDC42 GTPase cycle	-5.53614	-2.63997	392,857,8476,8826,9578,9743,10788,23048,23365,58504,89846,115703,148170,201176	ARHGAP1,CAV1,CDC42BPA,IQGAP1,CDC42BPB,ARHGAP32,IQGAP2,FNBP1,ARHGEF12,ARHGAP22,FGD3,ARHGAP33,CDC42EP5,ARHGAP27	14/128
6_Member	Reactome Gene Sets	R-HSA-9013406	RHOQ GTPase cycle	-4.73601	-2.19203	392,857,8476,8826,9578,9743,23048,115703	ARHGAP1,CAV1,CDC42BPA,IQGAP1,CDC42BPB,ARHGAP32,FNBP1,ARHGAP33	8/48
6_Member	Reactome Gene Sets	R-HSA-194315	Signaling by Rho GTPases	-4.05105	-1.74911	392,857,1124,1362,1793,2802,3798,3932,8476,8826,9146,9231,9578,9743,10134,10788,11214,23048,23141,23344,23365,51479,55843,57498,58504,80776,89846,91452,115703,148170,201176	ARHGAP1,CAV1,CHN2,CPD,DOCK1,GOLGA3,KIF5A,LCK,CDC42BPA,IQGAP1,HGS,DLG5,CDC42BPB,ARHGAP32,BCAP31,IQGAP2,AKAP13,FNBP1,ANKLE2,ESYT1,ARHGEF12,ANKFY1,ARHGAP15,KIDINS220,ARHGAP22,B9D2,FGD3,ACBD5,ARHGAP33,CDC42EP5,ARHGAP27	31/605
6_Member	Reactome Gene Sets	R-HSA-9013149	RAC1 GTPase cycle	-3.98935	-1.72829	392,857,1124,1793,8476,8826,9743,10788,23344,55843,58504,115703,201176	ARHGAP1,CAV1,CHN2,DOCK1,CDC42BPA,IQGAP1,ARHGAP32,IQGAP2,ESYT1,ARHGAP15,ARHGAP22,ARHGAP33,ARHGAP27	13/154
6_Member	Reactome Gene Sets	R-HSA-9716542	Signaling by Rho GTPases, Miro GTPases and RHOBTB3	-3.87326	-1.67606	392,857,1124,1362,1793,2802,3798,3932,8476,8826,9146,9231,9578,9743,10134,10788,11214,23048,23141,23344,23365,51479,55843,57498,58504,80776,89846,91452,115703,148170,201176	ARHGAP1,CAV1,CHN2,CPD,DOCK1,GOLGA3,KIF5A,LCK,CDC42BPA,IQGAP1,HGS,DLG5,CDC42BPB,ARHGAP32,BCAP31,IQGAP2,AKAP13,FNBP1,ANKLE2,ESYT1,ARHGEF12,ANKFY1,ARHGAP15,KIDINS220,ARHGAP22,B9D2,FGD3,ACBD5,ARHGAP33,CDC42EP5,ARHGAP27	31/619
6_Member	Reactome Gene Sets	R-HSA-9696270	RND2 GTPase cycle	-3.68186	-1.52887	392,857,2802,9231,23048,57498	ARHGAP1,CAV1,GOLGA3,DLG5,FNBP1,KIDINS220	6/36
6_Member	Reactome Gene Sets	R-HSA-9013408	RHOG GTPase cycle	-3.26324	-1.24829	392,857,1793,9743,10788,23141,23344	ARHGAP1,CAV1,DOCK1,ARHGAP32,IQGAP2,ANKLE2,ESYT1	7/59
6_Member	Reactome Gene Sets	R-HSA-9013106	RHOC GTPase cycle	-3.21842	-1.22534	392,857,8826,9743,11214,23365,91452	ARHGAP1,CAV1,IQGAP1,ARHGAP32,AKAP13,ARHGEF12,ACBD5	7/60
6_Member	Reactome Gene Sets	R-HSA-9013409	RHOJ GTPase cycle	-3.19394	-1.20865	392,857,8476,9578,9743,23048	ARHGAP1,CAV1,CDC42BPA,CDC42BPB,ARHGAP32,FNBP1	6/44
6_Member	Reactome Gene Sets	R-HSA-9013404	RAC2 GTPase cycle	-2.67644	-0.882111	392,857,1793,8826,9743,23141,23344	ARHGAP1,CAV1,DOCK1,IQGAP1,ARHGAP32,ANKLE2,ESYT1	7/74
6_Member	Reactome Gene Sets	R-HSA-8980692	RHOA GTPase cycle	-2.48266	-0.764646	392,857,8826,9743,10134,11214,23365,58504,91452	ARHGAP1,CAV1,IQGAP1,ARHGAP32,BCAP31,AKAP13,ARHGEF12,ARHGAP22,ACBD5	9/124
6_Member	Reactome Gene Sets	R-HSA-9013405	RHOD GTPase cycle	-2.30299	-0.648084	392,857,9743,23344,51479	ARHGAP1,CAV1,ARHGAP32,ESYT1,ANKFY1	5/46
7_Summary	GO Biological Processes	GO:0030163	protein catabolic process	-6.92672	-3.49896	324,408,472,634,665,821,841,1452,1508,1509,1642,2055,2197,3300,3423,4012,5119,7917,8192,8924,8945,9146,9907,10075,23014,23291,25793,26091,26263,26272,27243,29082,29882,51009,51185,51510,51528,54467,59349,79018,79176,80344,81545,81926,84861,8816,10238,10980,29099,54939,55336,55958,136371,140460,150684,170622,129563,6923,7260,8925,54793,64207,51564,929,8678,10134,25831,160,164,208,974,3265,3798,393…	APC,ARRB1,ATM,CEACAM1,BNIP3L,CANX,CASP8,CSNK1A1,CTSB,CTSD,DDB1,CLN8,FAU,DNAJB2,IDS,LNPEP,CHMP1A,BAG6,CLPP,HERC2,BTRC,HGS,AP5Z1,HUWE1,FBXO21,FBXW11,FBXO7,HERC4,FBXO22,FBXO4,CHMP2A,CHMP4A,ANAPC2,DERL2,CRBN,CHMP5,JKAMP,ANKIB1,KLHL12,GID4,FBXL15,DCAF11,FBXO38,ABHD17A,KLHL22,DCAF5,DCAF7,COPS6,COMMD9,COMMD4,FBXL8,KLHL9,ASB10,ASB7,COMMD1,COMMD6,DIS3L2,ELOB,EIPR1,HERC1,KCTD9,IRF2BPL,HDAC7,CD14,BECN1,BCAP…	75/-
7_Member	GO Biological Processes	GO:0030163	protein catabolic process	-6.92672	-3.49896	324,408,472,634,665,821,841,1452,1508,1509,1642,2055,2197,3300,3423,4012,5119,7917,8192,8924,8945,9146,9907,10075,23014,23291,25793,26091,26263,26272,27243,29082,29882,51009,51185,51510,51528,54467,59349,79018,79176,80344,81545,81926,84861	APC,ARRB1,ATM,CEACAM1,BNIP3L,CANX,CASP8,CSNK1A1,CTSB,CTSD,DDB1,CLN8,FAU,DNAJB2,IDS,LNPEP,CHMP1A,BAG6,CLPP,HERC2,BTRC,HGS,AP5Z1,HUWE1,FBXO21,FBXW11,FBXO7,HERC4,FBXO22,FBXO4,CHMP2A,CHMP4A,ANAPC2,DERL2,CRBN,CHMP5,JKAMP,ANKIB1,KLHL12,GID4,FBXL15,DCAF11,FBXO38,ABHD17A,KLHL22	45/786
7_Member	Reactome Gene Sets	R-HSA-8951664	Neddylation	-6.35556	-3.24267	1642,8816,10238,10980,23014,25793,26263,26272,29099,54939,55336,55958,79176,80344,84861,136371,140460,150684,170622	DDB1,DCAF5,DCAF7,COPS6,FBXO21,FBXO7,FBXO22,FBXO4,COMMD9,COMMD4,FBXL8,KLHL9,FBXL15,DCAF11,KLHL22,ASB10,ASB7,COMMD1,COMMD6	19/199
7_Member	GO Biological Processes	GO:0051603	proteolysis involved in protein catabolic process	-5.10389	-2.39403	324,408,821,841,1452,1508,1642,2197,3300,5119,7917,8192,8924,8945,9146,10075,23014,23291,25793,26091,26263,26272,27243,29082,29882,51009,51185,51510,51528,54467,59349,79018,79176,80344,81545,84861	APC,ARRB1,CANX,CASP8,CSNK1A1,CTSB,DDB1,FAU,DNAJB2,CHMP1A,BAG6,CLPP,HERC2,BTRC,HGS,HUWE1,FBXO21,FBXW11,FBXO7,HERC4,FBXO22,FBXO4,CHMP2A,CHMP4A,ANAPC2,DERL2,CRBN,CHMP5,JKAMP,ANKIB1,KLHL12,GID4,FBXL15,DCAF11,FBXO38,KLHL22	36/666
7_Member	GO Biological Processes	GO:0043632	modification-dependent macromolecule catabolic process	-4.64589	-2.14141	324,408,1452,1642,2197,3300,5119,7917,8924,8945,9146,10075,23014,23291,25793,26091,26263,26272,27243,29082,29882,51185,51510,54467,59349,79018,79176,80344,81545,84861,129563	APC,ARRB1,CSNK1A1,DDB1,FAU,DNAJB2,CHMP1A,BAG6,HERC2,BTRC,HGS,HUWE1,FBXO21,FBXW11,FBXO7,HERC4,FBXO22,FBXO4,CHMP2A,CHMP4A,ANAPC2,CRBN,CHMP5,ANKIB1,KLHL12,GID4,FBXL15,DCAF11,FBXO38,KLHL22,DIS3L2	31/562
7_Member	GO Biological Processes	GO:0019941	modification-dependent protein catabolic process	-4.32591	-1.91708	324,408,1452,1642,2197,3300,5119,7917,8924,8945,9146,10075,23014,23291,25793,26091,26263,26272,27243,29082,29882,51185,51510,54467,59349,79018,79176,80344,81545,84861	APC,ARRB1,CSNK1A1,DDB1,FAU,DNAJB2,CHMP1A,BAG6,HERC2,BTRC,HGS,HUWE1,FBXO21,FBXW11,FBXO7,HERC4,FBXO22,FBXO4,CHMP2A,CHMP4A,ANAPC2,CRBN,CHMP5,ANKIB1,KLHL12,GID4,FBXL15,DCAF11,FBXO38,KLHL22	30/557
7_Member	GO Biological Processes	GO:0006511	ubiquitin-dependent protein catabolic process	-4.09601	-1.78207	324,408,1452,1642,3300,5119,7917,8924,8945,9146,10075,23014,23291,25793,26091,26263,26272,27243,29082,29882,51185,51510,54467,59349,79018,79176,80344,81545,84861	APC,ARRB1,CSNK1A1,DDB1,DNAJB2,CHMP1A,BAG6,HERC2,BTRC,HGS,HUWE1,FBXO21,FBXW11,FBXO7,HERC4,FBXO22,FBXO4,CHMP2A,CHMP4A,ANAPC2,CRBN,CHMP5,ANKIB1,KLHL12,GID4,FBXL15,DCAF11,FBXO38,KLHL22	29/546
7_Member	GO Biological Processes	GO:0016567	protein ubiquitination	-3.89438	-1.68836	408,1642,2197,4012,6923,7260,8816,8924,8925,8945,10075,10238,23291,25793,26091,26263,26272,29882,51185,54467,54793,55958,59349,64207,79176,80344,81545,84861,136371,140460	ARRB1,DDB1,FAU,LNPEP,ELOB,EIPR1,DCAF5,HERC2,HERC1,BTRC,HUWE1,DCAF7,FBXW11,FBXO7,HERC4,FBXO22,FBXO4,ANAPC2,CRBN,ANKIB1,KCTD9,KLHL9,KLHL12,IRF2BPL,FBXL15,DCAF11,FBXO38,KLHL22,ASB10,ASB7	30/589
7_Member	GO Biological Processes	GO:0032446	protein modification by small protein conjugation	-3.64398	-1.51283	408,1642,2197,4012,6923,7260,8816,8924,8925,8945,10075,10238,10980,23291,25793,26091,26263,26272,29882,51185,51564,54467,54793,55958,59349,64207,79176,80344,81545,84861,136371,140460	ARRB1,DDB1,FAU,LNPEP,ELOB,EIPR1,DCAF5,HERC2,HERC1,BTRC,HUWE1,DCAF7,COPS6,FBXW11,FBXO7,HERC4,FBXO22,FBXO4,ANAPC2,CRBN,HDAC7,ANKIB1,KCTD9,KLHL9,KLHL12,IRF2BPL,FBXL15,DCAF11,FBXO38,KLHL22,ASB10,ASB7	32/667
7_Member	GO Biological Processes	GO:0043161	proteasome-mediated ubiquitin-dependent protein catabolic process	-3.58379	-1.47599	324,408,1452,1642,3300,7917,8924,8945,10075,23291,25793,26263,26272,29882,51185,59349,79018,79176,80344,81545,84861	APC,ARRB1,CSNK1A1,DDB1,DNAJB2,BAG6,HERC2,BTRC,HUWE1,FBXW11,FBXO7,FBXO22,FBXO4,ANAPC2,CRBN,KLHL12,GID4,FBXL15,DCAF11,FBXO38,KLHL22	21/365
7_Member	GO Biological Processes	GO:0010498	proteasomal protein catabolic process	-3.46382	-1.38531	324,408,821,1452,1642,3300,7917,8924,8945,10075,23291,25793,26263,26272,29882,51009,51185,51528,59349,79018,79176,80344,81545,84861	APC,ARRB1,CANX,CSNK1A1,DDB1,DNAJB2,BAG6,HERC2,BTRC,HUWE1,FBXW11,FBXO7,FBXO22,FBXO4,ANAPC2,DERL2,CRBN,JKAMP,KLHL12,GID4,FBXL15,DCAF11,FBXO38,KLHL22	24/454
7_Member	Reactome Gene Sets	R-HSA-983169	Class I MHC mediated antigen processing & presentation	-3.25143	-1.24384	929,8678,8924,8925,10134,23014,25793,25831,26091,26263,26272,29882,55336,55958,79176,84861,136371,140460	CD14,BECN1,HERC2,HERC1,BCAP31,FBXO21,FBXO7,HECTD1,HERC4,FBXO22,FBXO4,ANAPC2,FBXL8,KLHL9,FBXL15,KLHL22,ASB10,ASB7	18/307
7_Member	KEGG Pathway	hsa04120	Ubiquitin mediated proteolysis	-3.14809	-1.18286	1642,6923,8924,8925,8945,10075,23291,26091,26272,29882,55958	DDB1,ELOB,HERC2,HERC1,BTRC,HUWE1,FBXW11,HERC4,FBXO4,ANAPC2,KLHL9	11/142
7_Member	Reactome Gene Sets	R-HSA-983168	Antigen processing: Ubiquitination & Proteasome degradation	-3.02752	-1.09344	8924,8925,23014,25793,25831,26091,26263,26272,29882,55336,55958,79176,84861,136371,140460	HERC2,HERC1,FBXO21,FBXO7,HECTD1,HERC4,FBXO22,FBXO4,ANAPC2,FBXL8,KLHL9,FBXL15,KLHL22,ASB10,ASB7	15/243
7_Member	Reactome Gene Sets	R-HSA-1280218	Adaptive Immune System	-2.79566	-0.946483	160,164,208,929,974,1508,1509,3265,3798,3932,8678,8924,8925,10112,10134,23014,25793,25831,26091,26263,26272,29882,55336,55958,79176,84861,136371,140460	AP2A1,AP1G1,AKT2,CD14,CD79B,CTSB,CTSD,HRAS,KIF5A,LCK,BECN1,HERC2,HERC1,KIF20A,BCAP31,FBXO21,FBXO7,HECTD1,HERC4,FBXO22,FBXO4,ANAPC2,FBXL8,KLHL9,FBXL15,KLHL22,ASB10,ASB7	28/627
7_Member	GO Biological Processes	GO:0070647	protein modification by small protein conjugation or removal	-2.55758	-0.804197	408,1642,2197,4012,6923,7260,8816,8924,8925,8945,10075,10238,10980,23291,25793,26091,26263,26272,29882,51185,51564,54467,54793,55958,59349,64207,79176,80344,81545,84861,136371,140460	ARRB1,DDB1,FAU,LNPEP,ELOB,EIPR1,DCAF5,HERC2,HERC1,BTRC,HUWE1,DCAF7,COPS6,FBXW11,FBXO7,HERC4,FBXO22,FBXO4,ANAPC2,CRBN,HDAC7,ANKIB1,KCTD9,KLHL9,KLHL12,IRF2BPL,FBXL15,DCAF11,FBXO38,KLHL22,ASB10,ASB7	32/777
8_Summary	GO Biological Processes	GO:0061024	membrane organization	-6.85694	-3.49896	164,208,274,488,572,599,637,665,857,1793,2055,2852,5119,7917,8048,8678,8729,8826,8870,9146,9694,9873,10075,10112,11336,23141,23233,23344,23418,27040,27243,29082,30819,51016,51479,51510,55207,59349,63924,84266,84303,93099,221496,400916,1124,1452,2647,2801,9907,10466,26985,64689,84062,84067	AP1G1,AKT2,BIN1,ATP2A2,BAD,BCL2L2,BID,BNIP3L,CAV1,DOCK1,CLN8,GPER1,CHMP1A,BAG6,CSRP3,BECN1,GBF1,IQGAP1,IER3,HGS,EMC2,FCHSD2,HUWE1,KIF20A,EXOC3,ANKLE2,EXOC6B,ESYT1,CRB1,LAT,CHMP2A,CHMP4A,KCNIP2,EMC9,ANKFY1,CHMP5,ARL8B,KLHL12,CIDEC,ALKBH7,CHCHD6,DMKN,LEMD2,CHCHD10,CHN2,CSNK1A1,BLOC1S1,GOLGA2,AP5Z1,COG5,AP3M1,GORASP1,DTNBP1,FHIP1B	54/-
8_Member	GO Biological Processes	GO:0061024	membrane organization	-6.85694	-3.49896	164,208,274,488,572,599,637,665,857,1793,2055,2852,5119,7917,8048,8678,8729,8826,8870,9146,9694,9873,10075,10112,11336,23141,23233,23344,23418,27040,27243,29082,30819,51016,51479,51510,55207,59349,63924,84266,84303,93099,221496,400916	AP1G1,AKT2,BIN1,ATP2A2,BAD,BCL2L2,BID,BNIP3L,CAV1,DOCK1,CLN8,GPER1,CHMP1A,BAG6,CSRP3,BECN1,GBF1,IQGAP1,IER3,HGS,EMC2,FCHSD2,HUWE1,KIF20A,EXOC3,ANKLE2,EXOC6B,ESYT1,CRB1,LAT,CHMP2A,CHMP4A,KCNIP2,EMC9,ANKFY1,CHMP5,ARL8B,KLHL12,CIDEC,ALKBH7,CHCHD6,DMKN,LEMD2,CHCHD10	44/764
8_Member	GO Biological Processes	GO:0010256	endomembrane system organization	-5.74966	-2.80427	164,208,274,488,857,1124,1452,2647,2801,2852,5119,7917,8048,8729,8826,9146,9694,9907,10075,10466,23141,23344,23418,26985,27243,29082,51016,51510,55207,64689,84062,84067,93099,221496	AP1G1,AKT2,BIN1,ATP2A2,CAV1,CHN2,CSNK1A1,BLOC1S1,GOLGA2,GPER1,CHMP1A,BAG6,CSRP3,GBF1,IQGAP1,HGS,EMC2,AP5Z1,HUWE1,COG5,ANKLE2,ESYT1,CRB1,AP3M1,CHMP2A,CHMP4A,EMC9,CHMP5,ARL8B,GORASP1,DTNBP1,FHIP1B,DMKN,LEMD2	34/571
9_Summary	GO Biological Processes	GO:0016197	endosomal transport	-6.82791	-3.49896	164,392,2647,5119,7260,8678,8729,9146,9907,10139,22853,25938,27243,29082,30844,51479,51510,55207,56850,57706,84067,84079,404636,551,821,857,1452,1487,1508,1642,1660,3609,3916,3981,7913,8661,8665,23633,90861,440275,274,10369,26985,63971,84572,8906,245972,324,1020,1638,2035,2801,3192,8826,10112,10788,11064,11336,23141,23233,27436,29086,29882,55137,55958,84861,115098,127829,129563,201254,3434,53,205…	AP1G1,ARHGAP1,BLOC1S1,CHMP1A,EIPR1,BECN1,GBF1,HGS,AP5Z1,ARFRP1,LMTK2,HEATR5A,CHMP2A,CHMP4A,EHD4,ANKFY1,CHMP5,ARL8B,GRIPAP1,DENND1A,FHIP1B,ANKRD27,DENND10,AVP,CANX,CAV1,CSNK1A1,CTBP1,CTSB,DDB1,DHX9,ILF3,LAMP1,LIG4,DEK,EIF3A,EIF3F,KPNA6,JPT2,EIF2AK4,BIN1,CACNG2,AP3M1,KIF13A,GNPTG,AP1G2,ATP6V0D2,APC,CDK5,DCT,EPB41,GOLGA2,HNRNPU,IQGAP1,KIF20A,IQGAP2,CNTRL,EXOC3,ANKLE2,EXOC6B,EML4,BABAM1,ANAPC2,FIGN,K…	126/-
9_Member	GO Biological Processes	GO:0016197	endosomal transport	-6.82791	-3.49896	164,392,2647,5119,7260,8678,8729,9146,9907,10139,22853,25938,27243,29082,30844,51479,51510,55207,56850,57706,84067,84079,404636	AP1G1,ARHGAP1,BLOC1S1,CHMP1A,EIPR1,BECN1,GBF1,HGS,AP5Z1,ARFRP1,LMTK2,HEATR5A,CHMP2A,CHMP4A,EHD4,ANKFY1,CHMP5,ARL8B,GRIPAP1,DENND1A,FHIP1B,ANKRD27,DENND10	23/264
9_Member	GO Biological Processes	GO:0016032	viral process	-6.76889	-3.49896	551,821,857,1452,1487,1508,1642,1660,3609,3916,3981,5119,7913,8661,8665,8678,23633,27243,29082,51510,55207,90861,440275	AVP,CANX,CAV1,CSNK1A1,CTBP1,CTSB,DDB1,DHX9,ILF3,LAMP1,LIG4,CHMP1A,DEK,EIF3A,EIF3F,BECN1,KPNA6,CHMP2A,CHMP4A,CHMP5,ARL8B,JPT2,EIF2AK4	23/266
9_Member	GO Biological Processes	GO:0007041	lysosomal transport	-6.7631	-3.49896	164,274,3916,5119,8678,9146,10369,26985,27243,29082,51479,51510,55207,63971,84067,84572	AP1G1,BIN1,LAMP1,CHMP1A,BECN1,HGS,CACNG2,AP3M1,CHMP2A,CHMP4A,ANKFY1,CHMP5,ARL8B,KIF13A,FHIP1B,GNPTG	16/134
9_Member	GO Biological Processes	GO:0007034	vacuolar transport	-6.68482	-3.45911	164,274,3916,5119,8678,8906,9146,10369,26985,27243,29082,51479,51510,55207,63971,84067,84572,245972	AP1G1,BIN1,LAMP1,CHMP1A,BECN1,AP1G2,HGS,CACNG2,AP3M1,CHMP2A,CHMP4A,ANKFY1,CHMP5,ARL8B,KIF13A,FHIP1B,GNPTG,ATP6V0D2	18/171
9_Member	GO Biological Processes	GO:0051301	cell division	-5.71196	-2.7836	324,1020,1452,1638,2035,2801,3192,3981,5119,8678,8826,10112,10788,11064,11336,23141,23233,27243,27436,29082,29086,29882,51510,55137,55207,55958,63971,84861,115098,127829,129563,201254	APC,CDK5,CSNK1A1,DCT,EPB41,GOLGA2,HNRNPU,LIG4,CHMP1A,BECN1,IQGAP1,KIF20A,IQGAP2,CNTRL,EXOC3,ANKLE2,EXOC6B,CHMP2A,EML4,CHMP4A,BABAM1,ANAPC2,CHMP5,FIGN,ARL8B,KLHL9,KIF13A,KLHL22,CCDC124,ARL8A,DIS3L2,CENPX	32/522
9_Member	GO Biological Processes	GO:1902410	mitotic cytokinetic process	-5.12139	-2.39403	5119,8826,10112,10788,27243,29082,51510	CHMP1A,IQGAP1,KIF20A,IQGAP2,CHMP2A,CHMP4A,CHMP5	7/31
9_Member	GO Biological Processes	GO:0051701	biological process involved in interaction with host	-4.70279	-2.17191	551,857,1508,1642,3434,3609,3916,5119,8678,27243,29082,51510,55207,90861	AVP,CAV1,CTSB,DDB1,IFIT1,ILF3,LAMP1,CHMP1A,BECN1,CHMP2A,CHMP4A,CHMP5,ARL8B,JPT2	14/151
9_Member	GO Biological Processes	GO:0046753	non-lytic viral release	-4.69361	-2.16983	5119,27243,29082,51510,55207	CHMP1A,CHMP2A,CHMP4A,CHMP5,ARL8B	5/15
9_Member	GO Biological Processes	GO:0019058	viral life cycle	-4.41785	-1.96162	551,857,1487,1508,1642,3609,3916,5119,7913,23633,27243,29082,51510,55207,90861	AVP,CAV1,CTBP1,CTSB,DDB1,ILF3,LAMP1,CHMP1A,DEK,KPNA6,CHMP2A,CHMP4A,CHMP5,ARL8B,JPT2	15/181
9_Member	GO Biological Processes	GO:0007040	lysosome organization	-4.38142	-1.94658	53,2055,3916,5119,8678,9907,27243,29082,51510,55207,84067	ACP2,CLN8,LAMP1,CHMP1A,BECN1,AP5Z1,CHMP2A,CHMP4A,CHMP5,ARL8B,FHIP1B	11/103
9_Member	GO Biological Processes	GO:0080171	lytic vacuole organization	-4.38142	-1.94658	53,2055,3916,5119,8678,9907,27243,29082,51510,55207,84067	ACP2,CLN8,LAMP1,CHMP1A,BECN1,AP5Z1,CHMP2A,CHMP4A,CHMP5,ARL8B,FHIP1B	11/103
9_Member	GO Biological Processes	GO:0008333	endosome to lysosome transport	-4.27142	-1.89007	274,5119,10369,27243,29082,51510,55207,63971,84067	BIN1,CHMP1A,CACNG2,CHMP2A,CHMP4A,CHMP5,ARL8B,KIF13A,FHIP1B	9/71
9_Member	GO Biological Processes	GO:0019076	viral release from host cell	-4.23211	-1.87105	1642,5119,27243,29082,51510,55207	DDB1,CHMP1A,CHMP2A,CHMP4A,CHMP5,ARL8B	6/29
9_Member	GO Biological Processes	GO:0035891	exit from host cell	-4.23211	-1.87105	1642,5119,27243,29082,51510,55207	DDB1,CHMP1A,CHMP2A,CHMP4A,CHMP5,ARL8B	6/29
9_Member	GO Biological Processes	GO:0000281	mitotic cytokinesis	-4.22402	-1.86746	324,5119,8826,10112,10788,11336,23233,27243,29082,51510	APC,CHMP1A,IQGAP1,KIF20A,IQGAP2,EXOC3,EXOC6B,CHMP2A,CHMP4A,CHMP5	10/89
9_Member	GO Biological Processes	GO:0007033	vacuole organization	-4.07354	-1.76363	53,488,1509,2055,3916,5119,8678,9896,9907,27243,29082,51510,55207,60673,84067	ACP2,ATP2A2,CTSD,CLN8,LAMP1,CHMP1A,BECN1,FIG4,AP5Z1,CHMP2A,CHMP4A,CHMP5,ARL8B,ATG101,FHIP1B	15/194
9_Member	GO Biological Processes	GO:1902774	late endosome to lysosome transport	-4.02443	-1.73706	5119,27243,29082,51510,55207	CHMP1A,CHMP2A,CHMP4A,CHMP5,ARL8B	5/20
9_Member	GO Biological Processes	GO:0032506	cytokinetic process	-4.0122	-1.73706	5119,8826,10112,10788,27243,29082,51510	CHMP1A,IQGAP1,KIF20A,IQGAP2,CHMP2A,CHMP4A,CHMP5	7/45
9_Member	GO Biological Processes	GO:0090148	membrane fission	-4.0122	-1.73706	5119,9146,11336,23233,27243,29082,51510	CHMP1A,HGS,EXOC3,EXOC6B,CHMP2A,CHMP4A,CHMP5	7/45
9_Member	GO Biological Processes	GO:0044403	biological process involved in symbiotic interaction	-3.98891	-1.72829	551,857,1508,1524,1642,2194,2876,3434,3609,3916,5119,8678,27243,29082,51510,55207,90861,440275	AVP,CAV1,CTSB,CX3CR1,DDB1,FASN,GPX1,IFIT1,ILF3,LAMP1,CHMP1A,BECN1,CHMP2A,CHMP4A,CHMP5,ARL8B,JPT2,EIF2AK4	18/267
9_Member	GO Biological Processes	GO:0007009	plasma membrane organization	-3.96087	-1.71445	208,274,488,857,5119,8048,8826,23418,27243,29082,51510,55207,93099	AKT2,BIN1,ATP2A2,CAV1,CHMP1A,CSRP3,IQGAP1,CRB1,CHMP2A,CHMP4A,CHMP5,ARL8B,DMKN	13/155
9_Member	GO Biological Processes	GO:0071709	membrane assembly	-3.91306	-1.69683	857,5119,8826,23141,27243,29082,51510,93099	CAV1,CHMP1A,IQGAP1,ANKLE2,CHMP2A,CHMP4A,CHMP5,DMKN	8/62
9_Member	GO Biological Processes	GO:0071763	nuclear membrane organization	-3.88867	-1.68836	2852,5119,23141,27243,29082,51510,221496	GPER1,CHMP1A,ANKLE2,CHMP2A,CHMP4A,CHMP5,LEMD2	7/47
9_Member	GO Biological Processes	GO:1903047	mitotic cell cycle process	-3.65717	-1.52067	324,472,2801,3636,5119,8555,8678,8826,8870,10112,10788,11336,23141,23233,23291,25988,27243,27436,29082,29086,29882,51451,51510,79176,84861,129563,645121	APC,ATM,GOLGA2,INPPL1,CHMP1A,CDC14B,BECN1,IQGAP1,IER3,KIF20A,IQGAP2,EXOC3,ANKLE2,EXOC6B,FBXW11,HINFP,CHMP2A,EML4,CHMP4A,BABAM1,ANAPC2,LCMT1,CHMP5,FBXL15,KLHL22,DIS3L2,CCNI2	27/523
9_Member	GO Biological Processes	GO:0061952	midbody abscission	-3.62131	-1.49993	5119,10112,27243,29082,51510	CHMP1A,KIF20A,CHMP2A,CHMP4A,CHMP5	5/24
9_Member	GO Biological Processes	GO:1901673	regulation of mitotic spindle assembly	-3.62131	-1.49993	3192,5119,27243,29082,51510	HNRNPU,CHMP1A,CHMP2A,CHMP4A,CHMP5	5/24
9_Member	GO Biological Processes	GO:0044091	membrane biogenesis	-3.58431	-1.47599	857,5119,8826,23141,27243,29082,51510,93099	CAV1,CHMP1A,IQGAP1,ANKLE2,CHMP2A,CHMP4A,CHMP5,DMKN	8/69
9_Member	GO Biological Processes	GO:0045324	late endosome to vacuole transport	-3.54824	-1.45042	5119,8678,9146,27243,29082,51510	CHMP1A,BECN1,HGS,CHMP2A,CHMP4A,CHMP5	6/38
9_Member	GO Biological Processes	GO:0001778	plasma membrane repair	-3.53311	-1.43775	5119,27243,29082,51510,55207	CHMP1A,CHMP2A,CHMP4A,CHMP5,ARL8B	5/25
9_Member	GO Biological Processes	GO:0031468	nuclear membrane reassembly	-3.44905	-1.37638	5119,23141,27243,29082,51510	CHMP1A,ANKLE2,CHMP2A,CHMP4A,CHMP5	5/26
9_Member	GO Biological Processes	GO:0051276	chromosome organization	-3.44787	-1.37638	472,546,1660,2067,2072,2801,2852,3181,3704,3981,5119,7917,8678,26272,27243,27436,29082,51510,54921,64421,84444,84861,92797,125476,129563,201254	ATM,ATRX,DHX9,ERCC1,ERCC4,GOLGA2,GPER1,HNRNPA2B1,ITPA,LIG4,CHMP1A,BAG6,BECN1,FBXO4,CHMP2A,EML4,CHMP4A,CHMP5,CHTF8,DCLRE1C,DOT1L,KLHL22,HELB,INO80C,DIS3L2,CENPX	26/511
9_Member	GO Biological Processes	GO:0006998	nuclear envelope organization	-3.30903	-1.27772	2852,5119,23141,27243,29082,51510,221496	GPER1,CHMP1A,ANKLE2,CHMP2A,CHMP4A,CHMP5,LEMD2	7/58
9_Member	GO Biological Processes	GO:0032509	endosome transport via multivesicular body sorting pathway	-3.30508	-1.27772	5119,9146,27243,29082,51510,404636	CHMP1A,HGS,CHMP2A,CHMP4A,CHMP5,DENND10	6/42
9_Member	GO Biological Processes	GO:0061640	cytoskeleton-dependent cytokinesis	-3.2426	-1.24169	324,5119,8826,10112,10788,11336,23233,27243,29082,51510	APC,CHMP1A,IQGAP1,KIF20A,IQGAP2,EXOC3,EXOC6B,CHMP2A,CHMP4A,CHMP5	10/117
9_Member	GO Biological Processes	GO:0000910	cytokinesis	-3.18472	-1.20581	324,5119,8826,10112,10788,11336,23233,27243,29082,51510	APC,CHMP1A,IQGAP1,KIF20A,IQGAP2,EXOC3,EXOC6B,CHMP2A,CHMP4A,CHMP5	10/119
9_Member	GO Biological Processes	GO:0048285	organelle fission	-3.02683	-1.09344	472,1642,2072,2801,5119,7917,8678,10005,23141,23259,27243,27436,29082,51024,51510,79173,84861,129563,201254	ATM,DDB1,ERCC4,GOLGA2,CHMP1A,BAG6,BECN1,ACOT8,ANKLE2,DDHD2,CHMP2A,EML4,CHMP4A,FIS1,CHMP5,BRME1,KLHL22,DIS3L2,CENPX	19/348
9_Member	GO Biological Processes	GO:0036258	multivesicular body assembly	-3.01522	-1.08519	5119,9146,27243,29082,51510	CHMP1A,HGS,CHMP2A,CHMP4A,CHMP5	5/32
9_Member	GO Biological Processes	GO:0071985	multivesicular body sorting pathway	-2.98932	-1.07087	5119,9146,27243,29082,51510,404636	CHMP1A,HGS,CHMP2A,CHMP4A,CHMP5,DENND10	6/48
9_Member	GO Biological Processes	GO:0036257	multivesicular body organization	-2.95252	-1.04535	5119,9146,27243,29082,51510	CHMP1A,HGS,CHMP2A,CHMP4A,CHMP5	5/33
9_Member	GO Biological Processes	GO:0006997	nucleus organization	-2.90533	-1.00916	274,2852,5119,10436,11176,23141,27243,29082,51280,51510,221496	BIN1,GPER1,CHMP1A,EMG1,BAZ2A,ANKLE2,CHMP2A,CHMP4A,GOLM1,CHMP5,LEMD2	11/152
9_Member	GO Biological Processes	GO:0090169	regulation of spindle assembly	-2.89209	-1.00361	3192,5119,27243,29082,51510	HNRNPU,CHMP1A,CHMP2A,CHMP4A,CHMP5	5/34
9_Member	GO Biological Processes	GO:0097352	autophagosome maturation	-2.80493	-0.952962	488,5119,8678,27243,29082,51510	ATP2A2,CHMP1A,BECN1,CHMP2A,CHMP4A,CHMP5	6/52
9_Member	GO Biological Processes	GO:0000278	mitotic cell cycle	-2.73237	-0.907553	324,472,2801,3636,5119,8555,8678,8826,8870,10112,10788,11336,23141,23233,23291,25988,27243,27436,29082,29086,29882,51451,51510,79176,84861,129563,645121	APC,ATM,GOLGA2,INPPL1,CHMP1A,CDC14B,BECN1,IQGAP1,IER3,KIF20A,IQGAP2,EXOC3,ANKLE2,EXOC6B,FBXW11,HINFP,CHMP2A,EML4,CHMP4A,BABAM1,ANAPC2,LCMT1,CHMP5,FBXL15,KLHL22,DIS3L2,CCNI2	27/603
9_Member	GO Biological Processes	GO:0043162	ubiquitin-dependent protein catabolic process via the multivesicular body sorting pathway	-2.72309	-0.9048	5119,9146,27243,29082,51510	CHMP1A,HGS,CHMP2A,CHMP4A,CHMP5	5/37
9_Member	GO Biological Processes	GO:0007080	mitotic metaphase chromosome alignment	-2.6376	-0.85894	5119,8678,27243,27436,29082,51510	CHMP1A,BECN1,CHMP2A,EML4,CHMP4A,CHMP5	6/56
9_Member	GO Biological Processes	GO:0016050	vesicle organization	-2.60086	-0.832717	164,434,857,1124,2647,5119,8729,9146,26985,27243,29082,51479,51510,55207,59349,63971,84062,84067	AP1G1,ASIP,CAV1,CHN2,BLOC1S1,CHMP1A,GBF1,HGS,AP3M1,CHMP2A,CHMP4A,ANKFY1,CHMP5,ARL8B,KLHL12,KIF13A,DTNBP1,FHIP1B	18/351
9_Member	GO Biological Processes	GO:0016236	macroautophagy	-2.50039	-0.771956	472,488,1509,5119,8678,9146,9907,27243,29082,51510,55207,60673,91452	ATM,ATP2A2,CTSD,CHMP1A,BECN1,HGS,AP5Z1,CHMP2A,CHMP4A,CHMP5,ARL8B,ATG101,ACBD5	13/222
9_Member	GO Biological Processes	GO:0022411	cellular component disassembly	-2.46819	-0.760661	488,1524,2241,2801,2852,3831,5119,8678,8729,10985,11034,27243,29082,51510,55192,83743	ATP2A2,CX3CR1,FER,GOLGA2,GPER1,KLC1,CHMP1A,BECN1,GBF1,GCN1,DSTN,CHMP2A,CHMP4A,CHMP5,DNAJC17,GRWD1	16/305
9_Member	GO Biological Processes	GO:0032984	protein-containing complex disassembly	-2.45288	-0.751027	488,3831,5119,8678,11034,27243,29082,51510,55192,83743	ATP2A2,KLC1,CHMP1A,BECN1,DSTN,CHMP2A,CHMP4A,CHMP5,DNAJC17,GRWD1	10/149
9_Member	GO Biological Processes	GO:0060236	regulation of mitotic spindle organization	-2.38694	-0.699513	3192,5119,27243,29082,51510	HNRNPU,CHMP1A,CHMP2A,CHMP4A,CHMP5	5/44
9_Member	GO Biological Processes	GO:0000280	nuclear division	-2.26954	-0.622569	472,1642,2072,2801,5119,7917,8678,23141,27243,27436,29082,51510,79173,84861,129563,201254	ATM,DDB1,ERCC4,GOLGA2,CHMP1A,BAG6,BECN1,ANKLE2,CHMP2A,EML4,CHMP4A,CHMP5,BRME1,KLHL22,DIS3L2,CENPX	16/320
9_Member	GO Biological Processes	GO:0090224	regulation of spindle organization	-2.22353	-0.597868	3192,5119,27243,29082,51510	HNRNPU,CHMP1A,CHMP2A,CHMP4A,CHMP5	5/48
9_Member	GO Biological Processes	GO:0010324	membrane invagination	-2.18535	-0.571188	1793,8678,9146,27243,29082	DOCK1,BECN1,HGS,CHMP2A,CHMP4A	5/49
9_Member	GO Biological Processes	GO:0000070	mitotic sister chromatid segregation	-2.10123	-0.514535	2801,5119,8678,27243,27436,29082,51510,84861,129563	GOLGA2,CHMP1A,BECN1,CHMP2A,EML4,CHMP4A,CHMP5,KLHL22,DIS3L2	9/142
9_Member	GO Biological Processes	GO:0140014	mitotic nuclear division	-2.09192	-0.50852	2801,5119,8678,23141,27243,27436,29082,51510,84861,129563	GOLGA2,CHMP1A,BECN1,ANKLE2,CHMP2A,EML4,CHMP4A,CHMP5,KLHL22,DIS3L2	10/168
9_Member	GO Biological Processes	GO:0051303	establishment of chromosome localization	-2.05241	-0.482871	472,5119,8678,27243,27436,29082,51510	ATM,CHMP1A,BECN1,CHMP2A,EML4,CHMP4A,CHMP5	7/96
9_Member	GO Biological Processes	GO:0000819	sister chromatid segregation	-2.02606	-0.467196	2801,5119,8678,27243,27436,29082,51510,84861,129563	GOLGA2,CHMP1A,BECN1,CHMP2A,EML4,CHMP4A,CHMP5,KLHL22,DIS3L2	9/146
10_Summary	GO Biological Processes	GO:1901699	cellular response to nitrogen compound	-6.01171	-2.93768	112,208,324,546,599,634,773,780,857,1020,1636,1660,2050,2195,2241,2562,2671,2706,2782,2852,3208,3265,3350,3434,3480,3667,8048,9847,10142,10518,23367,23621,26060,51510,57492,64784,84861,81,434,842,1508,1655,3192,10521,10865,57658,84830,924,2067,3096,3932,7122,8678,8822,8823,8826,8928,9046,10006,26281,30001,64599,644815,572,970,1232,1524,2826,3263,3589,3597,6369,50615,64109,146433,3636,3795,2194,26…	ADCY6,AKT2,APC,ATRX,BCL2L2,CEACAM1,CACNA1A,DDR1,CAV1,CDK5,ACE,DHX9,EPHB4,FAT1,FER,GABRB3,GFER,GJB2,GNB1,GPER1,HPCA,HRAS,HTR1A,IFIT1,IGF1R,IRS1,CSRP3,C2CD5,AKAP9,CIB2,LARP1,BACE1,APPL1,CHMP5,ARID1B,CRTC3,KLHL22,ACTN4,ASIP,CASP9,CTSB,DDX5,HNRNPU,DDX17,ARID5A,CALCOCO1,ADTRP,CD7,ERCC1,HIVEP1,LCK,CLDN5,BECN1,FGF17,FGF16,IQGAP1,FOXH1,DOK2,ABI1,FGF20,ERO1A,GIGYF1,FAM83G,BAD,CD70,CCR3,CX3CR1,CCR10,HPX,IL…	81/-
10_Member	GO Biological Processes	GO:1901699	cellular response to nitrogen compound	-6.01171	-2.93768	112,208,324,546,599,634,773,780,857,1020,1636,1660,2050,2195,2241,2562,2671,2706,2782,2852,3208,3265,3350,3434,3480,3667,8048,9847,10142,10518,23367,23621,26060,51510,57492,64784,84861	ADCY6,AKT2,APC,ATRX,BCL2L2,CEACAM1,CACNA1A,DDR1,CAV1,CDK5,ACE,DHX9,EPHB4,FAT1,FER,GABRB3,GFER,GJB2,GNB1,GPER1,HPCA,HRAS,HTR1A,IFIT1,IGF1R,IRS1,CSRP3,C2CD5,AKAP9,CIB2,LARP1,BACE1,APPL1,CHMP5,ARID1B,CRTC3,KLHL22	37/633
10_Member	GO Biological Processes	GO:0032870	cellular response to hormone stimulus	-4.25564	-1.8808	81,112,208,324,434,634,780,842,857,1508,1636,1655,2050,2195,2241,2706,2782,2852,3192,3265,3480,3667,8048,9847,10521,10865,26060,57492,57658,84830	ACTN4,ADCY6,AKT2,APC,ASIP,CEACAM1,DDR1,CASP9,CAV1,CTSB,ACE,DDX5,EPHB4,FAT1,FER,GJB2,GNB1,GPER1,HNRNPU,HRAS,IGF1R,IRS1,CSRP3,C2CD5,DDX17,ARID5A,APPL1,ARID1B,CALCOCO1,ADTRP	30/562
10_Member	GO Biological Processes	GO:0008286	insulin receptor signaling pathway	-3.94271	-1.71318	208,324,780,2050,2241,3265,3480,3667,8048,9847,26060	AKT2,APC,DDR1,EPHB4,FER,HRAS,IGF1R,IRS1,CSRP3,C2CD5,APPL1	11/115
10_Member	GO Biological Processes	GO:0071375	cellular response to peptide hormone stimulus	-3.84007	-1.64596	112,208,324,634,780,857,1636,2050,2195,2241,2706,2852,3265,3480,3667,8048,9847,26060,57492	ADCY6,AKT2,APC,CEACAM1,DDR1,CAV1,ACE,EPHB4,FAT1,FER,GJB2,GPER1,HRAS,IGF1R,IRS1,CSRP3,C2CD5,APPL1,ARID1B	19/299
10_Member	GO Biological Processes	GO:0007167	enzyme-linked receptor protein signaling pathway	-2.77566	-0.936123	208,324,780,924,1655,2050,2067,2241,3096,3265,3480,3667,3932,7122,8048,8678,8822,8823,8826,8928,9046,9847,10006,26060,26281,30001,64599,644815	AKT2,APC,DDR1,CD7,DDX5,EPHB4,ERCC1,FER,HIVEP1,HRAS,IGF1R,IRS1,LCK,CLDN5,CSRP3,BECN1,FGF17,FGF16,IQGAP1,FOXH1,DOK2,C2CD5,ABI1,APPL1,FGF20,ERO1A,GIGYF1,FAM83G	28/629
10_Member	GO Biological Processes	GO:0007169	cell surface receptor protein tyrosine kinase signaling pathway	-2.68189	-0.882426	208,324,780,924,2050,2067,2241,3265,3480,3667,3932,8048,8822,8823,8826,9046,9847,10006,26060,26281,64599	AKT2,APC,DDR1,CD7,EPHB4,ERCC1,FER,HRAS,IGF1R,IRS1,LCK,CSRP3,FGF17,FGF16,IQGAP1,DOK2,C2CD5,ABI1,APPL1,FGF20,GIGYF1	21/430
10_Member	GO Biological Processes	GO:0019221	cytokine-mediated signaling pathway	-2.66989	-0.878011	81,572,634,780,857,970,1232,1524,2050,2241,2826,3263,3480,3589,3597,3667,6369,26060,50615,64109,146433	ACTN4,BAD,CEACAM1,DDR1,CAV1,CD70,CCR3,CX3CR1,EPHB4,FER,CCR10,HPX,IGF1R,IL11,IL13RA1,IRS1,CCL24,APPL1,IL21R,CRLF2,IL34	21/431
10_Member	GO Biological Processes	GO:0043434	response to peptide hormone	-2.66989	-0.878011	112,208,324,634,780,857,1636,2050,2195,2241,2706,2852,3265,3480,3636,3667,3795,8048,9847,26060,57492	ADCY6,AKT2,APC,CEACAM1,DDR1,CAV1,ACE,EPHB4,FAT1,FER,GJB2,GPER1,HRAS,IGF1R,INPPL1,IRS1,KHK,CSRP3,C2CD5,APPL1,ARID1B	21/431
10_Member	GO Biological Processes	GO:0032869	cellular response to insulin stimulus	-2.46865	-0.760661	208,324,634,780,2050,2241,3265,3480,3667,8048,9847,26060	AKT2,APC,CEACAM1,DDR1,EPHB4,FER,HRAS,IGF1R,IRS1,CSRP3,C2CD5,APPL1	12/198
10_Member	GO Biological Processes	GO:0071345	cellular response to cytokine stimulus	-2.21933	-0.595336	81,572,634,780,857,970,1232,1524,1660,2050,2194,2241,2625,2671,2826,2852,3192,3263,3434,3480,3589,3597,3667,6369,8928,9314,10765,26060,50615,64109,146433	ACTN4,BAD,CEACAM1,DDR1,CAV1,CD70,CCR3,CX3CR1,DHX9,EPHB4,FASN,FER,GATA3,GFER,CCR10,GPER1,HNRNPU,HPX,IFIT1,IGF1R,IL11,IL13RA1,IRS1,CCL24,FOXH1,KLF4,KDM5B,APPL1,IL21R,CRLF2,IL34	31/787
10_Member	GO Biological Processes	GO:0032868	response to insulin	-2.21195	-0.588778	208,324,634,780,2050,2241,3265,3480,3636,3667,3795,8048,9847,26060	AKT2,APC,CEACAM1,DDR1,EPHB4,FER,HRAS,IGF1R,INPPL1,IRS1,KHK,CSRP3,C2CD5,APPL1	14/268
11_Summary	GO Biological Processes	GO:0033365	protein localization to organelle	-6.00225	-2.93768	378,546,582,637,1020,1660,1994,3192,3916,7917,8048,8678,8729,9146,9694,9742,10134,10139,10369,23177,23299,23568,23633,25793,26060,26985,27130,29082,50807,51016,51024,55127,55207,57545,79989,83943,84572,166614,221496,389541,400916,401024,728489	ARF4,ATRX,BBS1,BID,CDK5,DHX9,ELAVL1,HNRNPU,LAMP1,BAG6,CSRP3,BECN1,GBF1,HGS,EMC2,IFT140,BCAP31,ARFRP1,CACNG2,CEP68,BICD2,ARL2BP,KPNA6,FBXO7,APPL1,AP3M1,INVS,CHMP4A,ASAP1,EMC9,FIS1,HEATR1,ARL8B,CC2D2A,IFT56,IMMP2L,GNPTG,DCLK2,LEMD2,LAMTOR4,CHCHD10,FSIP2,DNLZ	43/-
11_Member	GO Biological Processes	GO:0033365	protein localization to organelle	-6.00225	-2.93768	378,546,582,637,1020,1660,1994,3192,3916,7917,8048,8678,8729,9146,9694,9742,10134,10139,10369,23177,23299,23568,23633,25793,26060,26985,27130,29082,50807,51016,51024,55127,55207,57545,79989,83943,84572,166614,221496,389541,400916,401024,728489	ARF4,ATRX,BBS1,BID,CDK5,DHX9,ELAVL1,HNRNPU,LAMP1,BAG6,CSRP3,BECN1,GBF1,HGS,EMC2,IFT140,BCAP31,ARFRP1,CACNG2,CEP68,BICD2,ARL2BP,KPNA6,FBXO7,APPL1,AP3M1,INVS,CHMP4A,ASAP1,EMC9,FIS1,HEATR1,ARL8B,CC2D2A,IFT56,IMMP2L,GNPTG,DCLK2,LEMD2,LAMTOR4,CHCHD10,FSIP2,DNLZ	43/794
11_Member	GO Biological Processes	GO:0006626	protein targeting to mitochondrion	-2.37866	-0.696192	637,10134,25793,51024,83943,728489	BID,BCAP31,FBXO7,FIS1,IMMP2L,DNLZ	6/63
11_Member	GO Biological Processes	GO:0072594	establishment of protein localization to organelle	-2.09143	-0.50852	637,1994,3916,7917,8678,9146,10134,10369,23633,25793,26060,26985,29082,51024,83943,84572,728489	BID,ELAVL1,LAMP1,BAG6,BECN1,HGS,BCAP31,CACNG2,KPNA6,FBXO7,APPL1,AP3M1,CHMP4A,FIS1,IMMP2L,GNPTG,DNLZ	17/364
12_Summary	GO Biological Processes	GO:0080135	regulation of cellular response to stress	-5.9296	-2.8873	208,472,572,637,857,1655,1660,2067,2070,2072,2081,2140,3190,3480,5610,7913,7917,8870,9274,9314,10134,10525,22876,23201,26122,26272,29086,56970,57492,57634,84717,92797,125476,546,1642,3981,7555,8555,8924,9907,10075,10498,22992,25988,54512,54921,55215,64421,64919,79077,79173,81602,83743,84444,118460,150684,199990,201254,221120,259282,286826,2671,3181,27154,3192,26057	AKT2,ATM,BAD,BID,CAV1,DDX5,DHX9,ERCC1,EYA4,ERCC4,ERN1,EYA3,HNRNPK,IGF1R,EIF2AK2,DEK,BAG6,IER3,BCL7C,KLF4,BCAP31,HYOU1,INPP5F,FAM168A,EPC2,FBXO4,BABAM1,ATXN7L3,ARID1B,EP400,HDGFL2,HELB,INO80C,ATRX,DDB1,LIG4,CNBP,CDC14B,HERC2,AP5Z1,HUWE1,CARM1,KDM2A,HINFP,EXOSC4,CHTF8,FANCI,DCLRE1C,BCL11B,DCTPP1,BRME1,CDADC1,GRWD1,DOT1L,EXOSC6,COMMD1,FAAP20,CENPX,ALKBH3,BOD1L1,LIN9,GFER,HNRNPA2B1,BRPF3,HNRNPU,ANKRD…	66/-
12_Member	GO Biological Processes	GO:0080135	regulation of cellular response to stress	-5.9296	-2.8873	208,472,572,637,857,1655,1660,2067,2070,2072,2081,2140,3190,3480,5610,7913,7917,8870,9274,9314,10134,10525,22876,23201,26122,26272,29086,56970,57492,57634,84717,92797,125476	AKT2,ATM,BAD,BID,CAV1,DDX5,DHX9,ERCC1,EYA4,ERCC4,ERN1,EYA3,HNRNPK,IGF1R,EIF2AK2,DEK,BAG6,IER3,BCL7C,KLF4,BCAP31,HYOU1,INPP5F,FAM168A,EPC2,FBXO4,BABAM1,ATXN7L3,ARID1B,EP400,HDGFL2,HELB,INO80C	33/535
12_Member	GO Biological Processes	GO:0006259	DNA metabolic process	-5.89553	-2.8763	472,546,1642,1660,2067,2070,2072,2140,3981,7555,8555,8924,9907,10075,10498,22992,25988,26122,26272,29086,54512,54921,55215,57634,64421,64919,79077,79173,81602,83743,84444,84717,92797,118460,125476,150684,199990,201254,221120,259282,286826	ATM,ATRX,DDB1,DHX9,ERCC1,EYA4,ERCC4,EYA3,LIG4,CNBP,CDC14B,HERC2,AP5Z1,HUWE1,CARM1,KDM2A,HINFP,EPC2,FBXO4,BABAM1,EXOSC4,CHTF8,FANCI,EP400,DCLRE1C,BCL11B,DCTPP1,BRME1,CDADC1,GRWD1,DOT1L,HDGFL2,HELB,EXOSC6,INO80C,COMMD1,FAAP20,CENPX,ALKBH3,BOD1L1,LIN9	41/747
12_Member	GO Biological Processes	GO:0051054	positive regulation of DNA metabolic process	-5.40664	-2.55467	472,546,1660,2067,2070,2140,2671,3181,3480,9274,9314,23201,26122,26272,27154,29086,54921,57492,57634,84717,118460,125476	ATM,ATRX,DHX9,ERCC1,EYA4,EYA3,GFER,HNRNPA2B1,IGF1R,BCL7C,KLF4,FAM168A,EPC2,FBXO4,BRPF3,BABAM1,CHTF8,ARID1B,EP400,HDGFL2,EXOSC6,INO80C	22/296
12_Member	GO Biological Processes	GO:0051052	regulation of DNA metabolic process	-4.70232	-2.17191	472,546,1660,2067,2070,2072,2140,2671,3181,3192,3480,7913,8870,9274,9314,23201,26057,26122,26272,27154,29086,54921,56970,57492,57634,84717,92797,118460,125476	ATM,ATRX,DHX9,ERCC1,EYA4,ERCC4,EYA3,GFER,HNRNPA2B1,HNRNPU,IGF1R,DEK,IER3,BCL7C,KLF4,FAM168A,ANKRD17,EPC2,FBXO4,BRPF3,BABAM1,CHTF8,ATXN7L3,ARID1B,EP400,HDGFL2,HELB,EXOSC6,INO80C	29/505
12_Member	GO Biological Processes	GO:0006281	DNA repair	-4.45607	-1.99356	472,546,1642,2067,2070,2072,2140,3981,8555,8924,9907,10075,22992,25988,26122,29086,55215,57634,64421,79173,84444,84717,92797,125476,150684,199990,201254,221120,259282	ATM,ATRX,DDB1,ERCC1,EYA4,ERCC4,EYA3,LIG4,CDC14B,HERC2,AP5Z1,HUWE1,KDM2A,HINFP,EPC2,BABAM1,FANCI,EP400,DCLRE1C,BRME1,DOT1L,HDGFL2,HELB,INO80C,COMMD1,FAAP20,CENPX,ALKBH3,BOD1L1	29/521
12_Member	GO Biological Processes	GO:0006282	regulation of DNA repair	-3.33166	-1.29789	1660,2070,2140,7913,8870,9274,23201,26122,29086,56970,57492,57634,84717,92797,125476	DHX9,EYA4,EYA3,DEK,IER3,BCL7C,FAM168A,EPC2,BABAM1,ATXN7L3,ARID1B,EP400,HDGFL2,HELB,INO80C	15/227
12_Member	GO Biological Processes	GO:0045739	positive regulation of DNA repair	-3.25209	-1.24384	1660,2070,2140,9274,23201,26122,29086,57492,57634,84717,125476	DHX9,EYA4,EYA3,BCL7C,FAM168A,EPC2,BABAM1,ARID1B,EP400,HDGFL2,INO80C	11/138
13_Summary	GO Biological Processes	GO:0044248	cellular catabolic process	-5.87721	-2.8763	30,33,1020,1374,1636,2109,2639,2653,2687,3423,4012,4329,8678,10005,23464,51005,51390,57571,84830,132789,169355,259307,414328,572,2584,57089,81602,132158,161823,347862,1622,1638,2194,2876,3419,6296,8870,9200,9388,26330,30001,79746,84266,91452,137964,857,1586,2638,2717,3636,8029,8904,9896,10498,10555,22876,23259,29923,50486,84498,112812,347516,8708	ACAA1,ACADL,CDK5,CPT1A,ACE,ETFB,GCDH,GCSH,GGT5,IDS,LNPEP,ALDH6A1,BECN1,ACOT8,GCAT,AMDHD2,AIG1,CARNS1,ADTRP,GNPDA2,IDO2,IL4I1,IDNK,BAD,GALK1,ENTPD7,CDADC1,GLYCTK,MAPDA,GATD1,DBI,DCT,FASN,GPX1,IDH3A,ACSM3,IER3,HACD1,LIPG,GAPDHS,ERO1A,ECHDC3,ALKBH7,ACBD5,GPAT4,CAV1,CYP17A1,GC,GLA,INPPL1,CUBN,CPNE1,FIG4,CARM1,AGPAT2,INPP5F,DDHD2,HILPDA,G0S2,FAM120B,FDX2,DGAT2L6,B3GALT1	63/-
13_Member	GO Biological Processes	GO:0044248	cellular catabolic process	-5.87721	-2.8763	30,33,1020,1374,1636,2109,2639,2653,2687,3423,4012,4329,8678,10005,23464,51005,51390,57571,84830,132789,169355,259307,414328	ACAA1,ACADL,CDK5,CPT1A,ACE,ETFB,GCDH,GCSH,GGT5,IDS,LNPEP,ALDH6A1,BECN1,ACOT8,GCAT,AMDHD2,AIG1,CARNS1,ADTRP,GNPDA2,IDO2,IL4I1,IDNK	23/299
13_Member	GO Biological Processes	GO:0044282	small molecule catabolic process	-5.63412	-2.72215	30,33,572,1374,2109,2584,2639,2653,3423,4329,10005,23464,51005,51390,57089,57571,81602,84830,132158,132789,161823,169355,259307,347862,414328	ACAA1,ACADL,BAD,CPT1A,ETFB,GALK1,GCDH,GCSH,IDS,ALDH6A1,ACOT8,GCAT,AMDHD2,AIG1,ENTPD7,CARNS1,CDADC1,ADTRP,GLYCTK,GNPDA2,MAPDA,IDO2,IL4I1,GATD1,IDNK	25/355
13_Member	GO Biological Processes	GO:0016054	organic acid catabolic process	-4.83729	-2.26481	30,33,1374,2109,2639,2653,3423,4329,10005,23464,51005,51390,57571,84830,132789,169355,259307,414328	ACAA1,ACADL,CPT1A,ETFB,GCDH,GCSH,IDS,ALDH6A1,ACOT8,GCAT,AMDHD2,AIG1,CARNS1,ADTRP,GNPDA2,IDO2,IL4I1,IDNK	18/230
13_Member	GO Biological Processes	GO:0046395	carboxylic acid catabolic process	-4.83729	-2.26481	30,33,1374,2109,2639,2653,3423,4329,10005,23464,51005,51390,57571,84830,132789,169355,259307,414328	ACAA1,ACADL,CPT1A,ETFB,GCDH,GCSH,IDS,ALDH6A1,ACOT8,GCAT,AMDHD2,AIG1,CARNS1,ADTRP,GNPDA2,IDO2,IL4I1,IDNK	18/230
13_Member	GO Biological Processes	GO:0019752	carboxylic acid metabolic process	-3.66677	-1.52484	30,33,1374,1622,1638,2109,2194,2584,2639,2653,2687,2876,3419,3423,4329,6296,8870,9200,9388,10005,23464,26330,30001,51005,51390,57571,79746,84266,84830,91452,132789,137964,169355,259307,347862,414328	ACAA1,ACADL,CPT1A,DBI,DCT,ETFB,FASN,GALK1,GCDH,GCSH,GGT5,GPX1,IDH3A,IDS,ALDH6A1,ACSM3,IER3,HACD1,LIPG,ACOT8,GCAT,GAPDHS,ERO1A,AMDHD2,AIG1,CARNS1,ECHDC3,ALKBH7,ADTRP,ACBD5,GNPDA2,GPAT4,IDO2,IL4I1,GATD1,IDNK	36/783
13_Member	GO Biological Processes	GO:0006631	fatty acid metabolic process	-3.35117	-1.3067	30,33,1374,1622,2109,2194,2639,2687,2876,6296,9200,9388,10005,51390,79746,84266,84830,91452,137964	ACAA1,ACADL,CPT1A,DBI,ETFB,FASN,GCDH,GGT5,GPX1,ACSM3,HACD1,LIPG,ACOT8,AIG1,ECHDC3,ALKBH7,ADTRP,ACBD5,GPAT4	19/327
13_Member	GO Biological Processes	GO:0072329	monocarboxylic acid catabolic process	-3.33201	-1.29789	30,33,1374,2109,2639,3423,10005,51390,84830,414328	ACAA1,ACADL,CPT1A,ETFB,GCDH,IDS,ACOT8,AIG1,ADTRP,IDNK	10/114
13_Member	GO Biological Processes	GO:0032787	monocarboxylic acid metabolic process	-3.27226	-1.25321	30,33,1374,1622,2109,2194,2584,2639,2687,2876,3423,6296,8870,9200,9388,10005,26330,51390,79746,84266,84830,91452,137964,259307,347862,414328	ACAA1,ACADL,CPT1A,DBI,ETFB,FASN,GALK1,GCDH,GGT5,GPX1,IDS,ACSM3,IER3,HACD1,LIPG,ACOT8,GAPDHS,AIG1,ECHDC3,ALKBH7,ADTRP,ACBD5,GPAT4,IL4I1,GATD1,IDNK	26/525
13_Member	GO Biological Processes	GO:0009062	fatty acid catabolic process	-2.84103	-0.974766	30,33,1374,2109,2639,10005,51390,84830	ACAA1,ACADL,CPT1A,ETFB,GCDH,ACOT8,AIG1,ADTRP	8/89
13_Member	Reactome Gene Sets	R-HSA-8978868	Fatty acid metabolism	-2.68455	-0.882804	30,33,1374,1622,2194,2687,2876,6296,9200,10005,91452	ACAA1,ACADL,CPT1A,DBI,FASN,GGT5,GPX1,ACSM3,HACD1,ACOT8,ACBD5	11/162
13_Member	GO Biological Processes	GO:0006635	fatty acid beta-oxidation	-2.55954	-0.804328	30,33,1374,2109,2639,10005	ACAA1,ACADL,CPT1A,ETFB,GCDH,ACOT8	6/58
13_Member	Reactome Gene Sets	R-HSA-556833	Metabolism of lipids	-2.48372	-0.764646	30,33,857,1374,1586,1622,2194,2638,2687,2717,2876,3636,6296,8029,8904,9200,9896,10005,10498,10555,22876,23259,29923,50486,84498,91452,112812,137964,347516	ACAA1,ACADL,CAV1,CPT1A,CYP17A1,DBI,FASN,GC,GGT5,GLA,GPX1,INPPL1,ACSM3,CUBN,CPNE1,HACD1,FIG4,ACOT8,CARM1,AGPAT2,INPP5F,DDHD2,HILPDA,G0S2,FAM120B,ACBD5,FDX2,GPAT4,DGAT2L6	29/691
13_Member	GO Biological Processes	GO:0030258	lipid modification	-2.10935	-0.520365	30,33,1374,2109,2639,3636,8708,9896,10005,22876	ACAA1,ACADL,CPT1A,ETFB,GCDH,INPPL1,B3GALT1,FIG4,ACOT8,INPP5F	10/167
14_Summary	GO Biological Processes	GO:0000380	alternative mRNA splicing, via spliceosome	-5.80445	-2.82284	1655,1660,3192,8621,10521,11100,56853,3609,3181,3189,3190,8161,8487,11325,28960,55192,57461,60680,79665,472,2081,9337,10949,11273,23016,23019,23283,51329,54512,79869,118460,129563,3188,10922,56970,79026,113146,1983,2197,3831,8661,8665,55299	DDX5,DHX9,HNRNPU,CDK13,DDX17,HNRNPUL1,CELF4,ILF3,HNRNPA2B1,HNRNPH3,HNRNPK,COIL,GEMIN2,DDX42,DCPS,DNAJC17,ISY1,CELF5,DHX40,ATM,ERN1,CNOT8,HNRNPA0,ATXN2L,EXOSC7,CNOT1,CSTF2T,ARL6IP4,EXOSC4,CPSF7,EXOSC6,DIS3L2,HNRNPH2,FASTK,ATXN7L3,AHNAK,AHNAK2,EIF5,FAU,KLC1,EIF3A,EIF3F,BRIX1	43/-
14_Member	GO Biological Processes	GO:0000380	alternative mRNA splicing, via spliceosome	-5.80445	-2.82284	1655,1660,3192,8621,10521,11100,56853	DDX5,DHX9,HNRNPU,CDK13,DDX17,HNRNPUL1,CELF4	7/25
14_Member	CORUM	CORUM:3082	DGCR8 multiprotein complex	-5.47147	-2.60526	1655,1660,3192,3609,10521	DDX5,DHX9,HNRNPU,ILF3,DDX17	5/11
14_Member	GO Biological Processes	GO:0000377	RNA splicing, via transesterification reactions with bulged adenosine as nucleophile	-4.36242	-1.93817	1655,1660,3181,3189,3190,3192,3609,8161,8487,8621,10521,11100,11325,28960,55192,56853,57461,60680,79665	DDX5,DHX9,HNRNPA2B1,HNRNPH3,HNRNPK,HNRNPU,ILF3,COIL,GEMIN2,CDK13,DDX17,HNRNPUL1,DDX42,DCPS,DNAJC17,CELF4,ISY1,CELF5,DHX40	19/273
14_Member	GO Biological Processes	GO:0000398	mRNA splicing, via spliceosome	-4.36242	-1.93817	1655,1660,3181,3189,3190,3192,3609,8161,8487,8621,10521,11100,11325,28960,55192,56853,57461,60680,79665	DDX5,DHX9,HNRNPA2B1,HNRNPH3,HNRNPK,HNRNPU,ILF3,COIL,GEMIN2,CDK13,DDX17,HNRNPUL1,DDX42,DCPS,DNAJC17,CELF4,ISY1,CELF5,DHX40	19/273
14_Member	GO Biological Processes	GO:0000375	RNA splicing, via transesterification reactions	-4.27725	-1.89007	1655,1660,3181,3189,3190,3192,3609,8161,8487,8621,10521,11100,11325,28960,55192,56853,57461,60680,79665	DDX5,DHX9,HNRNPA2B1,HNRNPH3,HNRNPK,HNRNPU,ILF3,COIL,GEMIN2,CDK13,DDX17,HNRNPUL1,DDX42,DCPS,DNAJC17,CELF4,ISY1,CELF5,DHX40	19/277
14_Member	CORUM	CORUM:1332	Large Drosha complex	-4.02443	-1.73706	1655,3192,3609,10521,11100	DDX5,HNRNPU,ILF3,DDX17,HNRNPUL1	5/20
14_Member	GO Biological Processes	GO:0016071	mRNA metabolic process	-3.89237	-1.68836	472,1655,1660,2081,3181,3189,3190,3192,3609,8161,8487,8621,9337,10521,10949,11100,11273,11325,23016,23019,23283,28960,51329,54512,55192,56853,57461,60680,79665,79869,118460,129563	ATM,DDX5,DHX9,ERN1,HNRNPA2B1,HNRNPH3,HNRNPK,HNRNPU,ILF3,COIL,GEMIN2,CDK13,CNOT8,DDX17,HNRNPA0,HNRNPUL1,ATXN2L,DDX42,EXOSC7,CNOT1,CSTF2T,DCPS,ARL6IP4,EXOSC4,DNAJC17,CELF4,ISY1,CELF5,DHX40,CPSF7,EXOSC6,DIS3L2	32/646
14_Member	GO Biological Processes	GO:0043484	regulation of RNA splicing	-3.16699	-1.19142	1655,2081,3188,3189,3190,3192,10521,10922,56853,56970,60680,79026,113146	DDX5,ERN1,HNRNPH2,HNRNPH3,HNRNPK,HNRNPU,DDX17,FASTK,CELF4,ATXN7L3,CELF5,AHNAK,AHNAK2	13/187
14_Member	GO Biological Processes	GO:0006397	mRNA processing	-2.97622	-1.06102	1655,1660,2081,3181,3189,3190,3192,3609,8161,8487,8621,10521,10949,11100,11325,23283,28960,51329,55192,56853,57461,60680,79665,79869	DDX5,DHX9,ERN1,HNRNPA2B1,HNRNPH3,HNRNPK,HNRNPU,ILF3,COIL,GEMIN2,CDK13,DDX17,HNRNPA0,HNRNPUL1,DDX42,CSTF2T,DCPS,ARL6IP4,DNAJC17,CELF4,ISY1,CELF5,DHX40,CPSF7	24/492
14_Member	GO Biological Processes	GO:0008380	RNA splicing	-2.97242	-1.05884	1655,1660,2081,3181,3189,3190,3192,3609,8161,8487,8621,10521,11100,11325,28960,51329,55192,56853,57461,60680,79665	DDX5,DHX9,ERN1,HNRNPA2B1,HNRNPH3,HNRNPK,HNRNPU,ILF3,COIL,GEMIN2,CDK13,DDX17,HNRNPUL1,DDX42,DCPS,ARL6IP4,DNAJC17,CELF4,ISY1,CELF5,DHX40	21/407
14_Member	GO Biological Processes	GO:0071826	protein-RNA complex organization	-2.73643	-0.9103	1660,1983,2197,3831,8161,8487,8661,8665,11325,55192,55299,56853,57461,60680	DHX9,EIF5,FAU,KLC1,COIL,GEMIN2,EIF3A,EIF3F,DDX42,DNAJC17,BRIX1,CELF4,ISY1,CELF5	14/234
14_Member	GO Biological Processes	GO:0022618	protein-RNA complex assembly	-2.03742	-0.474407	1660,1983,2197,8161,8487,8661,8665,11325,55299,56853,57461,60680	DHX9,EIF5,FAU,COIL,GEMIN2,EIF3A,EIF3F,DDX42,BRIX1,CELF4,ISY1,CELF5	12/225
15_Summary	GO Biological Processes	GO:0016310	phosphorylation	-5.5112	-2.63027	472,780,814,816,1020,1452,1487,2050,2081,2241,2584,3480,3609,3795,3932,5127,5610,8476,8558,9535,9578,10922,22853,55561,56975,84572,132158,440275,2647,2653,7917,25895,51564,65990,221143,399818,442117	ATM,DDR1,CAMK4,CAMK2B,CDK5,CSNK1A1,CTBP1,EPHB4,ERN1,FER,GALK1,IGF1R,ILF3,KHK,LCK,CDK16,EIF2AK2,CDC42BPA,CDK10,GMFG,CDC42BPB,FASTK,LMTK2,CDC42BPG,FAM20C,GNPTG,GLYCTK,EIF2AK4,BLOC1S1,GCSH,BAG6,EEF1AKMT3,HDAC7,ANTKMT,EEF1AKMT1,EEF1AKMT2,GALNTL6	37/-
15_Member	GO Biological Processes	GO:0016310	phosphorylation	-5.5112	-2.63027	472,780,814,816,1020,1452,1487,2050,2081,2241,2584,3480,3609,3795,3932,5127,5610,8476,8558,9535,9578,10922,22853,55561,56975,84572,132158,440275	ATM,DDR1,CAMK4,CAMK2B,CDK5,CSNK1A1,CTBP1,EPHB4,ERN1,FER,GALK1,IGF1R,ILF3,KHK,LCK,CDK16,EIF2AK2,CDC42BPA,CDK10,GMFG,CDC42BPB,FASTK,LMTK2,CDC42BPG,FAM20C,GNPTG,GLYCTK,EIF2AK4	28/433
15_Member	GO Biological Processes	GO:0006468	protein phosphorylation	-4.96113	-2.32409	472,780,814,816,1020,1452,1487,2050,2081,2241,3480,3609,3932,5127,5610,8476,8558,9535,9578,10922,22853,55561,56975,132158,440275	ATM,DDR1,CAMK4,CAMK2B,CDK5,CSNK1A1,CTBP1,EPHB4,ERN1,FER,IGF1R,ILF3,LCK,CDK16,EIF2AK2,CDC42BPA,CDK10,GMFG,CDC42BPB,FASTK,LMTK2,CDC42BPG,FAM20C,GLYCTK,EIF2AK4	25/388
15_Member	GO Biological Processes	GO:0046777	protein autophosphorylation	-3.07277	-1.13256	472,780,816,2050,2081,2241,3480,3932,5610,22853,440275	ATM,DDR1,CAMK2B,EPHB4,ERN1,FER,IGF1R,LCK,EIF2AK2,LMTK2,EIF2AK4	11/145
15_Member	GO Biological Processes	GO:0018193	peptidyl-amino acid modification	-2.84201	-0.974766	472,780,1020,1452,2081,2241,2647,2653,3480,3932,7917,8558,22853,25895,51564,65990,221143,399818,442117	ATM,DDR1,CDK5,CSNK1A1,ERN1,FER,BLOC1S1,GCSH,IGF1R,LCK,BAG6,CDK10,LMTK2,EEF1AKMT3,HDAC7,ANTKMT,EEF1AKMT1,EEF1AKMT2,GALNTL6	19/361
16_Summary	GO Biological Processes	GO:0120035	regulation of plasma membrane bounded cell projection organization	-5.33625	-2.51143	112,160,324,378,780,816,857,1020,1268,1523,2241,2625,2665,2717,3265,3475,3480,3655,4076,8558,9314,9742,9896,10498,22876,25793,29882,50807,54942,57498,64689,81545,84062,84079,115703,148170	ADCY6,AP2A1,APC,ARF4,DDR1,CAMK2B,CAV1,CDK5,CNR1,CUX1,FER,GATA3,GDI2,GLA,HRAS,IFRD1,IGF1R,ITGA6,CAPRIN1,CDK10,KLF4,IFT140,FIG4,CARM1,INPP5F,FBXO7,ANAPC2,ASAP1,ABITRAM,KIDINS220,GORASP1,FBXO38,DTNBP1,ANKRD27,ARHGAP33,CDC42EP5	36/-
16_Member	GO Biological Processes	GO:0120035	regulation of plasma membrane bounded cell projection organization	-5.33625	-2.51143	112,160,324,378,780,816,857,1020,1268,1523,2241,2625,2665,2717,3265,3475,3480,3655,4076,8558,9314,9742,9896,10498,22876,25793,29882,50807,54942,57498,64689,81545,84062,84079,115703,148170	ADCY6,AP2A1,APC,ARF4,DDR1,CAMK2B,CAV1,CDK5,CNR1,CUX1,FER,GATA3,GDI2,GLA,HRAS,IFRD1,IGF1R,ITGA6,CAPRIN1,CDK10,KLF4,IFT140,FIG4,CARM1,INPP5F,FBXO7,ANAPC2,ASAP1,ABITRAM,KIDINS220,GORASP1,FBXO38,DTNBP1,ANKRD27,ARHGAP33,CDC42EP5	36/650
16_Member	GO Biological Processes	GO:0031344	regulation of cell projection organization	-5.08969	-2.38981	112,160,324,378,780,816,857,1020,1268,1523,2241,2625,2665,2717,3265,3475,3480,3655,4076,8558,9314,9742,9896,10498,22876,25793,29882,50807,54942,57498,64689,81545,84062,84079,115703,148170	ADCY6,AP2A1,APC,ARF4,DDR1,CAMK2B,CAV1,CDK5,CNR1,CUX1,FER,GATA3,GDI2,GLA,HRAS,IFRD1,IGF1R,ITGA6,CAPRIN1,CDK10,KLF4,IFT140,FIG4,CARM1,INPP5F,FBXO7,ANAPC2,ASAP1,ABITRAM,KIDINS220,GORASP1,FBXO38,DTNBP1,ANKRD27,ARHGAP33,CDC42EP5	36/667
16_Member	GO Biological Processes	GO:0010975	regulation of neuron projection development	-3.94256	-1.71318	112,160,780,816,1020,1268,1523,2625,2717,3475,3480,3655,4076,9314,9896,10498,22876,25793,29882,57498,64689,81545,84062,84079,115703	ADCY6,AP2A1,DDR1,CAMK2B,CDK5,CNR1,CUX1,GATA3,GLA,IFRD1,IGF1R,ITGA6,CAPRIN1,KLF4,FIG4,CARM1,INPP5F,FBXO7,ANAPC2,KIDINS220,GORASP1,FBXO38,DTNBP1,ANKRD27,ARHGAP33	25/448
16_Member	GO Biological Processes	GO:0010976	positive regulation of neuron projection development	-2.62218	-0.847054	160,780,816,1268,3480,3655,4076,9896,57498,81545,84079	AP2A1,DDR1,CAMK2B,CNR1,IGF1R,ITGA6,CAPRIN1,FIG4,KIDINS220,FBXO38,ANKRD27	11/165
16_Member	GO Biological Processes	GO:0031346	positive regulation of cell projection organization	-2.13667	-0.539192	160,324,780,816,1268,1523,3265,3480,3655,4076,9896,29882,50807,57498,81545,84079,148170	AP2A1,APC,DDR1,CAMK2B,CNR1,CUX1,HRAS,IGF1R,ITGA6,CAPRIN1,FIG4,ANAPC2,ASAP1,KIDINS220,FBXO38,ANKRD27,CDC42EP5	17/360
17_Summary	GO Biological Processes	GO:0098876	vesicle-mediated transport to the plasma membrane	-5.30065	-2.4888	582,7260,9146,10139,22853,23233,30844,50807,56850,57706,63971,84079,150684,151254,208,637,857,1020,4301,7917,9694,9847,10369,27040,29082,51016,64689,81926,83786,285172	BBS1,EIPR1,HGS,ARFRP1,LMTK2,EXOC6B,EHD4,ASAP1,GRIPAP1,DENND1A,KIF13A,ANKRD27,COMMD1,C2CD6,AKT2,BID,CAV1,CDK5,AFDN,BAG6,EMC2,C2CD5,CACNG2,LAT,CHMP4A,EMC9,GORASP1,ABHD17A,FRMD8,HYCC2	30/-
17_Member	GO Biological Processes	GO:0098876	vesicle-mediated transport to the plasma membrane	-5.30065	-2.4888	582,7260,9146,10139,22853,23233,30844,50807,56850,57706,63971,84079,150684,151254	BBS1,EIPR1,HGS,ARFRP1,LMTK2,EXOC6B,EHD4,ASAP1,GRIPAP1,DENND1A,KIF13A,ANKRD27,COMMD1,C2CD6	14/134
17_Member	GO Biological Processes	GO:0051668	localization within membrane	-4.26961	-1.89007	208,582,637,857,1020,4301,7260,7917,9146,9694,9847,10139,10369,22853,23233,27040,29082,30844,50807,51016,56850,57706,63971,64689,81926,83786,84079,150684,151254,285172	AKT2,BBS1,BID,CAV1,CDK5,AFDN,EIPR1,BAG6,HGS,EMC2,C2CD5,ARFRP1,CACNG2,LMTK2,EXOC6B,LAT,CHMP4A,EHD4,ASAP1,EMC9,GRIPAP1,DENND1A,KIF13A,GORASP1,ABHD17A,FRMD8,ANKRD27,COMMD1,C2CD6,HYCC2	30/561
17_Member	GO Biological Processes	GO:0061951	establishment of protein localization to plasma membrane	-3.50264	-1.41217	582,4301,10139,50807,56850,63971,64689	BBS1,AFDN,ARFRP1,ASAP1,GRIPAP1,KIF13A,GORASP1	7/54
17_Member	GO Biological Processes	GO:1990778	protein localization to cell periphery	-2.6853	-0.882804	208,582,857,4301,9847,10139,10369,30844,50807,56850,63971,64689,83786,285172	AKT2,BBS1,CAV1,AFDN,C2CD5,ARFRP1,CACNG2,EHD4,ASAP1,GRIPAP1,KIF13A,GORASP1,FRMD8,HYCC2	14/237
17_Member	GO Biological Processes	GO:0032456	endocytic recycling	-2.54566	-0.79639	7260,9146,22853,30844,56850,57706,84079	EIPR1,HGS,LMTK2,EHD4,GRIPAP1,DENND1A,ANKRD27	7/78
17_Member	GO Biological Processes	GO:0072657	protein localization to membrane	-2.53504	-0.787211	208,582,637,857,1020,4301,7917,9146,9694,9847,10139,10369,29082,30844,50807,51016,56850,63971,64689,81926,83786,285172	AKT2,BBS1,BID,CAV1,CDK5,AFDN,BAG6,HGS,EMC2,C2CD5,ARFRP1,CACNG2,CHMP4A,EHD4,ASAP1,EMC9,GRIPAP1,KIF13A,GORASP1,ABHD17A,FRMD8,HYCC2	22/472
17_Member	GO Biological Processes	GO:0072659	protein localization to plasma membrane	-2.46865	-0.760661	208,582,4301,9847,10139,30844,50807,56850,63971,64689,83786,285172	AKT2,BBS1,AFDN,C2CD5,ARFRP1,EHD4,ASAP1,GRIPAP1,KIF13A,GORASP1,FRMD8,HYCC2	12/198
17_Member	GO Biological Processes	GO:0090150	establishment of protein localization to membrane	-2.26278	-0.618867	582,637,4301,7917,9694,10139,10369,29082,50807,51016,56850,63971,64689	BBS1,BID,AFDN,BAG6,EMC2,ARFRP1,CACNG2,CHMP4A,ASAP1,EMC9,GRIPAP1,KIF13A,GORASP1	13/237
18_Summary	Reactome Gene Sets	R-HSA-74752	Signaling by Insulin receptor	-5.26876	-2.46949	208,1509,2323,3265,3667,8822,8823,26281,155066,245972,3480,81,324,369,735,1793,3655,3687,8826,10788,23365,51571,81873,89846,408,572,842,1523,1786,2962,3092,3662,3932,11064,27436,51009,79885,14,135,160,857,1020,2241,2562,2567,9146,57498,8870,112,814,54815,389541,472,1452,2782,2791,4301,27040,94235,1268,1500,1994	AKT2,CTSD,FLT3LG,HRAS,IRS1,FGF17,FGF16,FGF20,ATP6V0E2,ATP6V0D2,IGF1R,ACTN4,APC,ARAF,C9,DOCK1,ITGA6,ITGAX,IQGAP1,IQGAP2,ARHGEF12,CYRIB,ARPC5L,FGD3,ARRB1,BAD,CASP9,CUX1,DNMT1,GTF2F1,HIP1,IRF4,LCK,CNTRL,EML4,DERL2,HDAC11,AAMP,ADORA2A,AP2A1,CAV1,CDK5,FER,GABRB3,GABRG3,HGS,KIDINS220,IER3,ADCY6,CAMK4,GATAD2A,LAMTOR4,ATM,CSNK1A1,GNB1,GNG11,AFDN,LAT,GNG8,CNR1,CTNND1,ELAVL1	62/-
18_Member	Reactome Gene Sets	R-HSA-74752	Signaling by Insulin receptor	-5.26876	-2.46949	208,1509,2323,3265,3667,8822,8823,26281,155066,245972	AKT2,CTSD,FLT3LG,HRAS,IRS1,FGF17,FGF16,FGF20,ATP6V0E2,ATP6V0D2	10/68
18_Member	Reactome Gene Sets	R-HSA-2428924	IGF1R signaling cascade	-4.95141	-2.32409	208,2323,3265,3480,3667,8822,8823,26281	AKT2,FLT3LG,HRAS,IGF1R,IRS1,FGF17,FGF16,FGF20	8/45
18_Member	Reactome Gene Sets	R-HSA-2428928	IRS-related events triggered by IGF1R	-4.95141	-2.32409	208,2323,3265,3480,3667,8822,8823,26281	AKT2,FLT3LG,HRAS,IGF1R,IRS1,FGF17,FGF16,FGF20	8/45
18_Member	Reactome Gene Sets	R-HSA-2404192	Signaling by Type 1 Insulin-like Growth Factor 1 Receptor (IGF1R)	-4.87771	-2.26929	208,2323,3265,3480,3667,8822,8823,26281	AKT2,FLT3LG,HRAS,IGF1R,IRS1,FGF17,FGF16,FGF20	8/46
18_Member	KEGG Pathway	hsa04810	Regulation of actin cytoskeleton	-4.78646	-2.23552	81,208,324,369,735,1793,3265,3655,3687,8822,8823,8826,10788,23365,26281,51571,81873,89846	ACTN4,AKT2,APC,ARAF,C9,DOCK1,HRAS,ITGA6,ITGAX,FGF17,FGF16,IQGAP1,IQGAP2,ARHGEF12,FGF20,CYRIB,ARPC5L,FGD3	18/232
18_Member	Reactome Gene Sets	R-HSA-112399	IRS-mediated signalling	-4.28079	-1.89007	208,2323,3265,3667,8822,8823,26281	AKT2,FLT3LG,HRAS,IRS1,FGF17,FGF16,FGF20	7/41
18_Member	Reactome Gene Sets	R-HSA-74751	Insulin receptor signalling cascade	-4.21072	-1.86386	208,2323,3265,3667,8822,8823,26281	AKT2,FLT3LG,HRAS,IRS1,FGF17,FGF16,FGF20	7/42
18_Member	Reactome Gene Sets	R-HSA-5663202	Diseases of signal transduction by growth factor receptors and second messengers	-4.20719	-1.86386	208,369,408,572,842,1523,1786,2323,2962,3092,3265,3662,3667,3932,8822,8823,8826,11064,26281,27436,51009,79885	AKT2,ARAF,ARRB1,BAD,CASP9,CUX1,DNMT1,FLT3LG,GTF2F1,HIP1,HRAS,IRF4,IRS1,LCK,FGF17,FGF16,IQGAP1,CNTRL,FGF20,EML4,DERL2,HDAC11	22/354
18_Member	Reactome Gene Sets	R-HSA-9006934	Signaling by Receptor Tyrosine Kinases	-4.17557	-1.83656	14,135,160,208,857,1020,1509,1786,1793,2241,2323,2562,2567,2962,3265,3480,3667,3932,8822,8823,9146,26281,57498,155066,245972	AAMP,ADORA2A,AP2A1,AKT2,CAV1,CDK5,CTSD,DNMT1,DOCK1,FER,FLT3LG,GABRB3,GABRG3,GTF2F1,HRAS,IGF1R,IRS1,LCK,FGF17,FGF16,HGS,FGF20,KIDINS220,ATP6V0E2,ATP6V0D2	25/433
18_Member	Reactome Gene Sets	R-HSA-2219528	PI3K/AKT Signaling in Cancer	-3.62055	-1.49993	208,572,842,2323,3667,3932,8822,8823,26281	AKT2,BAD,CASP9,FLT3LG,IRS1,LCK,FGF17,FGF16,FGF20	9/86
18_Member	Reactome Gene Sets	R-HSA-109704	PI3K Cascade	-3.61395	-1.49593	208,2323,3667,8822,8823,26281	AKT2,FLT3LG,IRS1,FGF17,FGF16,FGF20	6/37
18_Member	Reactome Gene Sets	R-HSA-1226099	Signaling by FGFR in disease	-3.6063	-1.49086	1523,2962,3265,8822,8823,11064,26281	CUX1,GTF2F1,HRAS,FGF17,FGF16,CNTRL,FGF20	7/52
18_Member	KEGG Pathway	hsa05218	Melanoma	-3.4149	-1.3526	208,369,572,3265,3480,8822,8823,26281	AKT2,ARAF,BAD,HRAS,IGF1R,FGF17,FGF16,FGF20	8/73
18_Member	Reactome Gene Sets	R-HSA-5655302	Signaling by FGFR1 in disease	-3.29206	-1.26888	1523,3265,8822,11064,26281	CUX1,HRAS,FGF17,CNTRL,FGF20	5/28
18_Member	Reactome Gene Sets	R-HSA-199418	Negative regulation of the PI3K/AKT network	-2.77891	-0.936597	208,2323,3667,3932,8822,8823,8870,26281	AKT2,FLT3LG,IRS1,LCK,FGF17,FGF16,IER3,FGF20	8/91
18_Member	Reactome Gene Sets	R-HSA-9006925	Intracellular signaling by second messengers	-2.70223	-0.892924	112,208,572,814,842,2323,3667,3932,8822,8823,8870,26281,54815,389541	ADCY6,AKT2,BAD,CAMK4,CASP9,FLT3LG,IRS1,LCK,FGF17,FGF16,IER3,FGF20,GATAD2A,LAMTOR4	14/236
18_Member	Reactome Gene Sets	R-HSA-5655253	Signaling by FGFR2 in disease	-2.57012	-0.808852	2962,3265,8822,8823,26281	GTF2F1,HRAS,FGF17,FGF16,FGF20	5/40
18_Member	Reactome Gene Sets	R-HSA-1257604	PIP3 activates AKT signaling	-2.43356	-0.734665	208,572,842,2323,3667,3932,8822,8823,8870,26281,54815,389541	AKT2,BAD,CASP9,FLT3LG,IRS1,LCK,FGF17,FGF16,IER3,FGF20,GATAD2A,LAMTOR4	12/200
18_Member	Reactome Gene Sets	R-HSA-6811558	PI5P, PP2A and IER3 Regulate PI3K/AKT Signaling	-2.33701	-0.669462	2323,3667,3932,8822,8823,8870,26281	FLT3LG,IRS1,LCK,FGF17,FGF16,IER3,FGF20	7/85
18_Member	WikiPathways	WP4262	Breast cancer pathway	-2.33172	-0.666	208,324,369,472,1452,3265,3480,8822,8823,26281	AKT2,APC,ARAF,ATM,CSNK1A1,HRAS,IGF1R,FGF17,FGF16,FGF20	10/155
18_Member	KEGG Pathway	hsa04014	Ras signaling pathway	-2.24781	-0.614522	208,572,2323,2782,2791,3265,3480,4301,8822,8823,26281,27040,94235	AKT2,BAD,FLT3LG,GNB1,GNG11,HRAS,IGF1R,AFDN,FGF17,FGF16,FGF20,LAT,GNG8	13/238
18_Member	Reactome Gene Sets	R-HSA-2219530	Constitutive Signaling by Aberrant PI3K in Cancer	-2.24689	-0.614522	2323,3667,3932,8822,8823,26281	FLT3LG,IRS1,LCK,FGF17,FGF16,FGF20	6/67
18_Member	KEGG Pathway	hsa04015	Rap1 signaling pathway	-2.23405	-0.603104	112,135,208,1268,1500,3265,3480,4301,8822,8823,26281,27040	ADCY6,ADORA2A,AKT2,CNR1,CTNND1,HRAS,IGF1R,AFDN,FGF17,FGF16,FGF20,LAT	12/212
18_Member	WikiPathways	WP3932	Focal adhesion PI3K Akt mTOR signaling	-2.12339	-0.531339	208,572,842,1994,2782,2791,3265,3480,3655,3667,3687,8822,8823,26281,94235	AKT2,BAD,CASP9,ELAVL1,GNB1,GNG11,HRAS,IGF1R,ITGA6,IRS1,ITGAX,FGF17,FGF16,FGF20,GNG8	15/303
19_Summary	WikiPathways	WP2004	miR targeted genes in lymphocytes	-5.21449	-2.44072	53,160,372,378,488,546,1028,1655,1789,2539,3475,3667,8161,8487,9070,10238,22862,23291,23621,27154,27243,29099,51479,51654,79665,140707,255520,23261	ACP2,AP2A1,ARCN1,ARF4,ATP2A2,ATRX,CDKN1C,DDX5,DNMT3B,G6PD,IFRD1,IRS1,COIL,GEMIN2,ASH2L,DCAF7,FNDC3A,FBXW11,BACE1,BRPF3,CHMP2A,COMMD9,ANKFY1,CDK5RAP1,DHX40,BRI3BP,ELMOD2,CAMTA1	28/-
19_Member	WikiPathways	WP2004	miR targeted genes in lymphocytes	-5.21449	-2.44072	53,160,372,378,488,546,1028,1655,1789,2539,3475,3667,8161,8487,9070,10238,22862,23291,23621,27154,27243,29099,51479,51654,79665,140707,255520	ACP2,AP2A1,ARCN1,ARF4,ATP2A2,ATRX,CDKN1C,DDX5,DNMT3B,G6PD,IFRD1,IRS1,COIL,GEMIN2,ASH2L,DCAF7,FNDC3A,FBXW11,BACE1,BRPF3,CHMP2A,COMMD9,ANKFY1,CDK5RAP1,DHX40,BRI3BP,ELMOD2	27/424
19_Member	WikiPathways	WP2005	miR targeted genes in muscle cell	-3.35662	-1.30995	53,372,378,488,546,2539,3475,3667,8161,9070,22862,23261,23621,27154,27243,29099,51479,51654,79665,255520	ACP2,ARCN1,ARF4,ATP2A2,ATRX,G6PD,IFRD1,IRS1,COIL,ASH2L,FNDC3A,CAMTA1,BACE1,BRPF3,CHMP2A,COMMD9,ANKFY1,CDK5RAP1,DHX40,ELMOD2	20/353
19_Member	WikiPathways	WP2003	miR targeted genes in leukocytes	-2.96593	-1.05396	53,372,378,488,1655,2539,3475,10238,27154,51654	ACP2,ARCN1,ARF4,ATP2A2,DDX5,G6PD,IFRD1,DCAF7,BRPF3,CDK5RAP1	10/127
19_Member	WikiPathways	WP2006	miR targeted genes in squamous cell	-2.91421	-1.01492	160,372,378,488,546,22862,23291,27243,29099,79665	AP2A1,ARCN1,ARF4,ATP2A2,ATRX,FNDC3A,FBXW11,CHMP2A,COMMD9,DHX40	10/129
20_Summary	WikiPathways	WP5124	Alzheimer 39 s disease	-5.11905	-2.39403	208,324,369,487,488,572,637,841,842,1020,1452,2081,3265,3667,3798,3831,5610,8678,23621,60673,164,472,1642,2782,2791,6923,8906,8945,23291,94235,27436,3434,7122,10379,440275,513,816,929,1509,3687,3916,23365,245972,1508,2876,3092,9896,9973,11273,26060,2067,112,2852,3480,10498,1586,1793,57492,2562,2567	AKT2,APC,ARAF,ATP2A1,ATP2A2,BAD,BID,CASP8,CASP9,CDK5,CSNK1A1,ERN1,HRAS,IRS1,KIF5A,KLC1,EIF2AK2,BECN1,BACE1,ATG101,AP1G1,ATM,DDB1,GNB1,GNG11,ELOB,AP1G2,BTRC,FBXW11,GNG8,EML4,IFIT1,CLDN5,IRF9,EIF2AK4,ATP5F1D,CAMK2B,CD14,CTSD,ITGAX,LAMP1,ARHGEF12,ATP6V0D2,CTSB,GPX1,HIP1,FIG4,CCS,ATXN2L,APPL1,ERCC1,ADCY6,GPER1,IGF1R,CARM1,CYP17A1,DOCK1,ARID1B,GABRB3,GABRG3	60/-
20_Member	WikiPathways	WP5124	Alzheimer 39 s disease	-5.11905	-2.39403	208,324,369,487,488,572,637,841,842,1020,1452,2081,3265,3667,3798,3831,5610,8678,23621,60673	AKT2,APC,ARAF,ATP2A1,ATP2A2,BAD,BID,CASP8,CASP9,CDK5,CSNK1A1,ERN1,HRAS,IRS1,KIF5A,KLC1,EIF2AK2,BECN1,BACE1,ATG101	20/263
20_Member	WikiPathways	WP2059	Alzheimer 39 s disease and miRNA effects	-4.9982	-2.33248	208,324,369,487,488,572,637,841,842,1020,1452,2081,3265,3667,3798,3831,5610,8678,23621,60673	AKT2,APC,ARAF,ATP2A1,ATP2A2,BAD,BID,CASP8,CASP9,CDK5,CSNK1A1,ERN1,HRAS,IRS1,KIF5A,KLC1,EIF2AK2,BECN1,BACE1,ATG101	20/268
20_Member	KEGG Pathway	hsa05170	Human immunodeficiency virus 1 infection	-4.15521	-1.82472	164,208,472,572,637,841,842,1642,2782,2791,3265,6923,8906,8945,23291,94235	AP1G1,AKT2,ATM,BAD,BID,CASP8,CASP9,DDB1,GNB1,GNG11,HRAS,ELOB,AP1G2,BTRC,FBXW11,GNG8	16/213
20_Member	WikiPathways	WP4255	Non small cell lung cancer	-3.45612	-1.37996	208,369,572,637,841,842,3265,27436	AKT2,ARAF,BAD,BID,CASP8,CASP9,HRAS,EML4	8/72
20_Member	KEGG Pathway	hsa05160	Hepatitis C	-3.28099	-1.25988	208,369,572,637,841,842,3265,3434,5610,7122,10379,440275	AKT2,ARAF,BAD,BID,CASP8,CASP9,HRAS,IFIT1,EIF2AK2,CLDN5,IRF9,EIF2AK4	12/159
20_Member	KEGG Pathway	hsa05010	Alzheimer disease	-3.19215	-1.20865	208,324,369,487,488,513,572,637,841,842,1020,1452,2081,3265,3667,3798,3831,5610,8678,23621,60673	AKT2,APC,ARAF,ATP2A1,ATP2A2,ATP5F1D,BAD,BID,CASP8,CASP9,CDK5,CSNK1A1,ERN1,HRAS,IRS1,KIF5A,KLC1,EIF2AK2,BECN1,BACE1,ATG101	21/391
20_Member	KEGG Pathway	hsa05152	Tuberculosis	-2.77041	-0.933581	208,572,637,816,841,842,929,1509,3687,3916,23365,245972	AKT2,BAD,BID,CAMK2B,CASP8,CASP9,CD14,CTSD,ITGAX,LAMP1,ARHGEF12,ATP6V0D2	12/182
20_Member	KEGG Pathway	hsa04210	Apoptosis	-2.76558	-0.930106	208,472,572,637,841,842,1508,1509,2081,3265	AKT2,ATM,BAD,BID,CASP8,CASP9,CTSB,CTSD,ERN1,HRAS	10/135
20_Member	KEGG Pathway	hsa05022	Pathways of neurodegeneration - multiple diseases	-2.74181	-0.913033	324,369,487,488,513,572,637,816,841,842,1020,1452,2081,2876,3092,3265,3798,3831,8678,9896,9973,11273,60673	APC,ARAF,ATP2A1,ATP2A2,ATP5F1D,BAD,BID,CAMK2B,CASP8,CASP9,CDK5,CSNK1A1,ERN1,GPX1,HIP1,HRAS,KIF5A,KLC1,BECN1,FIG4,CCS,ATXN2L,ATG101	23/483
20_Member	WikiPathways	WP4216	Chromosomal and microsatellite instability in colorectal cancer	-2.71059	-0.897462	208,324,369,572,842,1452,26060	AKT2,APC,ARAF,BAD,CASP9,CSNK1A1,APPL1	7/73
20_Member	KEGG Pathway	hsa05223	Non-small cell lung cancer	-2.71059	-0.897462	208,369,572,842,3265,3798,27436	AKT2,ARAF,BAD,CASP9,HRAS,KIF5A,EML4	7/73
20_Member	KEGG Pathway	hsa01524	Platinum drug resistance	-2.64288	-0.860655	208,472,572,637,841,842,2067	AKT2,ATM,BAD,BID,CASP8,CASP9,ERCC1	7/75
20_Member	KEGG Pathway	hsa01522	Endocrine resistance	-2.54772	-0.79639	112,208,369,572,2852,3265,3480,10498	ADCY6,AKT2,ARAF,BAD,GPER1,HRAS,IGF1R,CARM1	8/99
20_Member	KEGG Pathway	hsa05213	Endometrial cancer	-2.52179	-0.784843	208,324,369,572,842,3265	AKT2,APC,ARAF,BAD,CASP9,HRAS	6/59
20_Member	Canonical Pathways	M144	PID CERAMIDE PATHWAY	-2.38694	-0.699513	572,637,841,1509,5610	BAD,BID,CASP8,CTSD,EIF2AK2	5/44
20_Member	WikiPathways	WP4155	Endometrial cancer	-2.37866	-0.696192	208,324,369,572,842,3265	AKT2,APC,ARAF,BAD,CASP9,HRAS	6/63
20_Member	WikiPathways	WP2263	Androgen receptor network in prostate cancer	-2.29245	-0.640202	472,572,841,842,1586,1793,3265,57492	ATM,BAD,CASP8,CASP9,CYP17A1,DOCK1,HRAS,ARID1B	8/109
20_Member	KEGG Pathway	hsa05210	Colorectal cancer	-2.28162	-0.632895	208,324,369,572,842,3265,26060	AKT2,APC,ARAF,BAD,CASP9,HRAS,APPL1	7/87
20_Member	WikiPathways	WP231	TNF alpha signaling	-2.22794	-0.599774	572,637,841,842,3265,8945,23291	BAD,BID,CASP8,CASP9,HRAS,BTRC,FBXW11	7/89
20_Member	WikiPathways	WP5470	Effect of omega 3 PUFA on Huntington 39 s disease pathways	-2.04731	-0.479958	208,572,637,841,2562,2567,3265,3798	AKT2,BAD,BID,CASP8,GABRB3,GABRG3,HRAS,KIF5A	8/120
Note:1349 THODEGs as evolutionarily conserved to Human and mouse

## Sheet: T.S8
Supplementary Table S8 589 Tibetan sheep natural selection regions
CHR	CMSP	N	POS	KB	Peakgenes	RANGES
chr10	7.02e-17	73	chr10:32333855..32374965	41.111	URAD	CDX2,LOC121820443,URAD
chr1	6.4e-16	70	chr1:103098717..103543110	444.394	CAPN10	LOC105615733,LOC106990750,LOC114113088,LOC114113214,LOC114113219,LOC114113220,LOC114113221,LOC114116898,LOC114116906,LOC121820292,LOC121820293,LOC121820294,LOC121820296,PRD-SPRRII,CAPN10
chr4	8.79e-16	20	chr4:11649074..11685657	36.584	GRB10	GRB10
chr1	1.04e-15	494	chr1:230706008..230914186	208.179	VEPH1	LOC105605206,PTX3,VEPH1
chr5	2.17e-15	41	chr5:20397383..20478011	80.629	MEIKIN	MEIKIN
chr19	3.63e-15	132	chr19:31722755..31822370	99.616	MITF	LOC105603449,MITF
chr2	5.84e-15	70	chr2:139014075..139149186	135.112	MYO3B	LOC105607491,LOC114113337,MYO3B
chr15	6.71e-15	426	chr15:47839590..48080059	240.47	HBB	HBB,HBE1,LOC100134870,LOC101101918,LOC101102175,LOC101102421,LOC101102671,LOC101102928,LOC101104683,LOC101104931,LOC101105185,LOC101105685,LOC101105945,LOC114118425,LOC114118426
chr4	8.97e-15	107	chr4:68695966..68756172	60.207	CPVL	CPVL,LOC121819406,TRNAS-GGA_95
chr5	9.1e-15	137	chr5:16346694..16614388	267.695	HSD11B1L	CATSPERD,DUS3L,HSD11B1L,LOC101108745,LOC101111547,LOC101112316,LOC105615222,LOC132659805,LOC132659852,LONP1,MICOS13,NRTN,PRR22,RPL36,SAFB2,TINCR,TRNAE-UUC_47
chr1	9.31e-15	126	chr1:185897851..186095312	197.462	FSTL1	FSTL1,GPR156,LOC132660086,LRRC58
chr1	1.02e-14	140	chr1:41866803..42011658	144.856	PDE4B	PDE4B
chr13	1.33e-14	210	chr13:32968913..33385519	416.607	ZEB1	LOC114117678,LOC121816314,LOC121816315,LOC132657551,ZEB1
chr3	1.43e-14	208	chr3:93547534..93600055	52.522	DYSF	DYSF
chr1	2.4e-14	145	chr1:121555095..121967430	412.336	KCNE1	C1H21orf140,KCNE1,KCNE2,RCAN1,SMIM11,SMIM34
chr22	2.81e-14	169	chr22:9075091..9136053	60.963	PAPSS2	PAPSS2
chr3	3.14e-14	312	chr3:129893731..129985333	91.603	SOCS2	CRADD,LOC132659429,SOCS2
chr13	4.8e-14	300	chr13:32846703..33111725	265.023	ARHGAP12	ARHGAP12,LOC121816314,LOC121816315,LOC132657551
chr10	6.96e-14	15	chr10:52651814..52754095	102.282	FBXL3	ACOD1,CLN5,FBXL3,LOC132657260
chr15	7.06e-14	23	chr15:73245823..73293326	47.504	EXT2	ALX4,EXT2
chr24	9.16e-14	91	chr24:5375893..5413388	37.496	RBFOX1	RBFOX1
chr11	1.34e-13	140	chr11:48830935..48915087	84.153	NOL11	LOC132657436,NOL11,TRNAS-AGA_12
chr14	1.35e-13	151	chr14:38990756..39092800	102.045	CHST4	CHST4,TAT
chr2	1.39e-13	50	chr2:85055646..85092391	36.746	BNC2	BNC2
chr4	1.514e-13	97	chr4:77476129..77598701	122.573	NA	[]
chr7	1.58e-13	77	chr7:83642646..83725003	82.358	ABCD4	ABCD4,VSX2
chr15	1.679e-13	140	chr15:3594336..3849167	254.832	NA	[]
chr14	1.77e-13	29	chr14:50091824..50429171	337.348	EXOSC5	B3GNT8,BCKDHA,CEACAM1,DMAC2,ERICH4,EXOSC5,LOC101104051,LOC101122718,LOC105602072,LOC114117819,LOC114117822,LOC114117897,LOC114117992,LOC114117997,LOC121816377,LOC121816522,LOC132657761,LOC132657765,LOC132657766
chr6	1.86e-13	60	chr6:37275441..37361986	86.546	PKD2	PKD2
chr4	1.88e-13	57	chr4:69749998..70140067	390.07	HIBADH	HIBADH,JAZF1,LOC101104741,LOC114114645,LOC121819408,TAX1BP1
chr1	1.892e-13	522	chr1:207373477..207509794	136.318	NA	[]
chr13	1.94e-13	593	chr13:47370086..47540953	170.868	GPCPD1	GPCPD1,LOC101109635,LOC114117711
chr15	1.94e-13	175	chr15:3832207..3958364	126.158	NA	[]
chr16	1.99e-13	35	chr16:31857836..32036051	178.216	SELENOP	CCDC152,LOC114118702,LOC121816771,LOC121816772,SELENOP
chr1	2.276e-13	189	chr1:207352726..207510277	157.552	NA	[]
chr15	2.276e-13	102	chr15:70934667..70960264	25.598	NA	[]
chr6	2.54e-13	379	chr6:85594303..85774338	180.036	NA	LOC101119393,LOC101122788,LOC101123042,LOC132659962
chr8	2.61e-13	83	chr8:10485472..10525066	39.595	ME1	ME1
chr2	2.91e-13	59	chr2:62073542..62123433	49.892	RORB	RORB
chr8	3.27e-13	56	chr8:30950466..31047004	96.539	ATG5	ATG5
chr13	3.29e-13	90	chr13:52063898..52136214	72.317	PCED1A	CPXM1,PCED1A,TMEM239,VPS16
chr15	3.345e-13	106	chr15:3626224..3902071	275.848	NA	[]
chr5	3.72e-13	289	chr5:16134338..16834985	700.648	PRR22	ACSBG2,CAPS,CATSPERD,DUS3L,HSD11B1L,LOC101108745,LOC101111547,LOC101112316,LOC105609854,LOC105615222,LOC132659805,LOC132659852,LONP1,MICOS13,NDUFA11,NRTN,PRR22,PTPRS,RANBP3,RFX2,RPL36,SAFB2,TINCR,TRNAE-UUC_47,VMAC,ZNRF4
chr22	4.32e-13	136	chr22:23021320..23165743	144.424	ARL3	ARL3,CYP17,LOC114110361,SFXN2,WBP1L
chr18	4.4e-13	15	chr18:13531449..13564628	33.18	CHD2	CHD2,LOC132658107
chr4	4.559e-13	83	chr4:77509259..77647793	138.535	NA	[]
chr10	4.57e-13	205	chr10:28081286..28202035	120.75	STARD13	STARD13
chr2	4.62e-13	22	chr2:246591355..246652479	61.125	TMCO4	LOC105611518,TMCO4
chr7	5.16e-13	53	chr7:46483636..46586267	102.632	NA	LOC132660098
chr2	6.07e-13	120	chr2:136388941..136518361	129.421	NA	LOC132659310
chr4	7.3e-13	263	chr4:70193310..70768011	574.702	HOXA1	EVX1,HOXA1,HOXA2,HOXA3,HOXA4,HOXA5,HOXA6,HOXA7,HOXA9,HOXA10,HOXA11,HOXA13,LOC101104988,LOC105606592,LOC105606593,LOC114114527,LOC121819410,LOC132659694,LOC132659741,SKAP2,TRNAW-CCA_74
chr3	7.74e-13	120	chr3:100596627..100647937	51.311	NPAS2	NPAS2
chr10	8.325e-13	113	chr10:61195857..61257141	61.285	NA	[]
chr15	8.95e-13	87	chr15:3998786..4037456	38.671	PDGFD	PDGFD
chr13	1.05e-12	295	chr13:51751215..52183744	432.53	OXT	AVP,CPXM1,EBF4,FASTKD5,GNRH2P,LOC101102326,LOC121816177,LOC132657638,MRPS26,OXT,PCED1A,PTPRA,TMEM239,UBOX5,VPS16
chr2	1.07e-12	206	chr2:87611801..87759750	147.95	PLIN2	HAUS6,LOC114113391,LOC121818816,PLIN2,RRAGA,SAXO1
chr10	1.09e-12	257	chr10:56165803..56241441	75.639	NA	LOC132657263
chr15	1.16e-12	60	chr15:48218247..48234384	16.138	NA	LOC101105686
chr13	1.19e-12	43	chr13:51100768..51120016	19.249	AP5S1	AP5S1,CDC25B
chr14	1.2e-12	29	chr14:50454715..50552208	97.494	LIPE	CNFN,CXCL17,LIPE,MEGF8,TMEM145
chr3	1.27e-12	149	chr3:118940971..119070722	129.752	TMTC2	LOC114114194,TMTC2
chr17	1.36e-12	43	chr17:30207196..30244551	37.356	INTU	INTU
chr3	1.43e-12	126	chr3:172746706..172902055	155.35	STAB2	LOC132659533,STAB2
chr5	1.56e-12	305	chr5:9194093..9323099	129.007	ADGRE2	ADGRE2,LOC105601874,LOC121819591
chr3	1.63e-12	81	chr3:39681174..40161366	480.193	PLEK	APLF,CNRIP1,FBXO48,LOC121819027,LOC132659388,PLEK,PNO1,PPP3R1,PROKR1,TRNAC-ACA_64
chr1	1.65e-12	108	chr1:95760634..96023847	263.214	NA	LOC105610669,LOC132659477
chr1	1.73e-12	53	chr1:96854764..96977748	122.985	HAO2	HAO2,HSD3B1,LOC114116621
chr4	1.81e-12	78	chr4:77527926..77712615	184.69	NA	[]
chr5	1.9e-12	92	chr5:23411263..23499282	88.02	FBN2	FBN2
chr2	1.948e-12	61	chr2:30504144..30527235	23.092	NA	[]
chr15	2.02e-12	121	chr15:64003299..64044936	41.638	EHF	EHF
chr22	2.17e-12	24	chr22:36358873..36453924	95.052	NA	CCDC172,PNLIPRP3
chr3	2.22e-12	127	chr3:187361456..187398916	37.461	NA	[]
chr9	2.22e-12	309	chr9:85931687..85993483	61.797	SLC26A7	SLC26A7
chr6	2.31e-12	207	chr6:20231882..20305137	73.256	TET2	TET2
chr15	2.387e-12	162	chr15:3581861..3700171	118.311	NA	[]
chr16	2.791e-12	79	chr16:9020650..9085183	64.534	NA	[]
chr15	2.806e-12	198	chr15:3692006..3872875	180.87	NA	[]
chr3	2.86e-12	101	chr3:95510739..95587579	76.841	ALMS1	ALMS1
chr3	3.06e-12	279	chr3:40093062..40396607	303.546	PNO1	C1D,DNAAF10,LOC132659577,PNO1,PPP3R1,TRNAS-GGA_76
chr13	3.09e-12	62	chr13:53218563..53332641	114.079	GINS1	GINS1,LOC101105937,LOC101115300,LOC105606236
chr12	3.11e-12	262	chr12:22629131..22715754	86.624	EPRS1	EPRS1,SLC30A10
chr13	3.28e-12	110	chr13:51068692..51098079	29.388	MAVS	MAVS
chr18	3.31e-12	131	chr18:30027232..30116502	89.271	PEAK1	PEAK1
chr16	3.46e-12	116	chr16:9023333..9075607	52.275	NA	[]
chr15	3.48e-12	112	chr15:3468326..3524548	56.223	NA	[]
chr2	3.68e-12	136	chr2:244931248..244969297	38.05	ALPL	ALPL
chr8	3.7e-12	28	chr8:12569572..12644120	74.549	HINT3	HINT3,LOC132660194,NCOA7
chr13	3.708e-12	232	chr13:35218402..35312373	93.972	NA	[]
chr8	3.94e-12	219	chr8:89698857..89766612	67.756	UNC93A	LOC121820220,LOC132660219,UNC93A
chr4	4e-12	256	chr4:81247575..81406189	158.615	NA	[]
chr25	4.38e-12	89	chr25:18155147..18206295	51.149	EGR2	ADO,EGR2
chr22	4.53e-12	41	chr22:41883373..42027079	143.707	DMBT1	DMBT1,LOC101111505,LOC114110374,LOC121817630,LOC121817631
chr16	4.64e-12	32	chr16:31249909..31709932	460.024	HMGCS1	C16H5orf34,CCL28,HMGCS1,LOC105602559,LOC105602669,LOC132657957,LOC132657958,NIM1K,NNT,PAIP1,TMEM267,TRNAC-ACA_180,ZNF131
chr3	4.9e-12	107	chr3:99626773..99650749	23.977	IL1R1	IL1R1,LOC114114266
chr5	5.06e-12	184	chr5:28798911..28830647	31.737	NA	LOC114114927
chr17	5.19e-12	107	chr17:35079491..35186968	107.478	BBS12	BBS12,LOC101104012
chr10	5.217e-12	110	chr10:18963362..18983287	19.926	NA	[]
chr2	5.51e-12	168	chr2:148734156..148940184	206.029	NA	LOC101108889
chr13	5.71e-12	167	chr13:7385186..7529510	144.325	MACROD2	MACROD2
chr3	5.85e-12	102	chr3:186929609..187361220	431.612	NA	CCDC91,LOC114114162
chr9	5.944e-12	92	chr9:31661485..31763100	101.616	NA	[]
chr1	5.97e-12	73	chr1:31610600..31631871	21.272	DAB1	DAB1
chr2	6.01e-12	98	chr2:141256637..141272259	15.623	STK39	STK39
chr1	6.04e-12	221	chr1:27918182..28058119	139.938	NA	DMRTB1,GLIS1,LOC101119086
chr22	6.25e-12	27	chr22:38938064..38955114	17.051	GRK5	GRK5
chr2	6.66e-12	58	chr2:89903990..89934061	30.072	NA	LOC105601956,LOC105608311
chr3	6.795e-12	108	chr3:128014136..128036776	22.641	NA	[]
chr2	7.08e-12	38	chr2:186142572..186249959	107.388	GLI2	GLI2
chr17	7.1e-12	145	chr17:35071377..35188361	116.985	FGF2	BBS12,FGF2,LOC101104012
chr8	7.5e-12	121	chr8:55154106..55209275	55.17	ARHGAP18	ARHGAP18
chr1	7.795e-12	96	chr1:175384089..175415747	31.659	NA	[]
chr3	7.85e-12	125	chr3:215504786..215650470	145.685	EIF3L	C3H22orf23,EIF3L,LOC105614868,LOC121819230,LOC132659639,MICALL1,POLR2F,SOX10
chr19	8.16e-12	57	chr19:16904514..17042513	138	OGG1	BRPF1,CAMK1,CPNE9,LOC114109467,MTMR14,OGG1,TADA3
chr22	8.49e-12	61	chr22:41014056..41071328	57.273	FGFR2	FGFR2
chr13	8.593e-12	79	chr13:48934669..48982579	47.911	NA	[]
chr4	8.903e-12	227	chr4:51372404..51454320	81.917	NA	[]
chr2	8.925e-12	63	chr2:183647395..183734011	86.617	NA	[]
chr22	1e-11	49	chr22:7237758..7278212	40.455	PRKG1	PRKG1
chr3	1.04e-11	29	chr3:94466967..94511885	44.919	EXOC6B	EXOC6B
chr23	1.08e-11	26	chr23:57112672..57180287	67.616	FECH	FECH
chr16	1.13e-11	121	chr16:26389764..26434910	45.147	ITGA1	ITGA1
chr3	1.14e-11	259	chr3:46516219..46844819	328.601	USP34	LOC105612745,LOC114113915,LOC132659393,TRNAG-CCC_45,TRNAG-CCC_46,USP34,XPO1
chr1	1.18e-11	83	chr1:27735524..27893277	157.754	CPT2	CPT2,CZIB,LRP8,MAGOH
chr3	1.18e-11	164	chr3:181152563..181545996	393.434	RAC2	C1QTNF6,CARD10,CYTH4,ELFN2,IL2RB,LOC114113656,MFNG,RAC2,SSTR3,TMPRSS6
chr1	1.21e-11	16	chr1:50784396..50849351	64.956	ERICH3	ERICH3
chr7	1.21e-11	44	chr7:49040613..49064255	23.643	FAM81A	FAM81A
chr15	1.24e-11	79	chr15:49880203..49930664	50.462	STIM1	STIM1
chr1	1.35e-11	146	chr1:240153864..240257672	103.809	AGTR1	AGTR1
chr11	1.46e-11	62	chr11:49168123..49234486	66.364	PSMD12	LOC132657437,PITPNC1,PSMD12
chr9	1.515e-11	117	chr9:31680072..31718171	38.1	NA	[]
chr24	1.54e-11	85	chr24:11046482..11134849	88.368	RSL1D1	GSPT1,LOC114110620,LOC121817877,RSL1D1
chr6	1.59e-11	55	chr6:37736321..37868422	132.102	LAP3	FAM184B,LAP3,MED28,TRNAA-CGC_1
chr2	1.63e-11	131	chr2:218276150..218412169	136.02	MARCHF4	MARCHF4,TRNAS-GGA_62
chr13	1.79e-11	53	chr13:64856870..64923872	67.003	NFS1	LOC105606903,NFS1,RBM39,ROMO1
chr16	1.814e-11	138	chr16:30925182..31000371	75.19	NA	[]
chr6	1.85e-11	23	chr6:12232674..12248068	15.395	CAMK2D	CAMK2D
chr3	1.85e-11	38	chr3:75887285..75922211	34.927	STON1	GTF2A1L,STON1
chr16	1.918e-11	82	chr16:9019962..9085611	65.65	NA	[]
chr4	1.92e-11	165	chr4:15218705..15268579	49.875	SDHAF3	SDHAF3
chr2	1.96e-11	29	chr2:119767073..119784262	17.19	SLC40A1	SLC40A1
chr13	2.02e-11	110	chr13:48887066..48939549	52.484	BMP2	BMP2
chr9	2.05e-11	58	chr9:32317609..32381651	64.043	SPIDR	SPIDR
chr12	2.07e-11	35	chr12:42843596..42962275	118.68	LZIC	CTNNBIP1,LOC132657513,LZIC,NMNAT1
chr6	2.11e-11	17	chr6:114364945..114370681	5.737	SORCS2	SORCS2
chr13	2.15e-11	87	chr13:37851660..38098574	246.915	OVOL2	DZANK1,KAT14,LOC101121441,LOC105616782,LOC114117575,LOC121816328,LOC132657630,OVOL2,ZNF133
chr2	2.16e-11	548	chr2:123334056..123608179	274.124	FSIP2	FSIP2,LOC101120641,LOC101122056
chr7	2.17e-11	118	chr7:63809879..63867169	57.291	DDHD1	DDHD1
chr3	2.19e-11	16	chr3:186463213..186984079	520.867	CCDC91	CCDC91,LOC114114107,LOC114114162
chr5	2.31e-11	36	chr5:15880604..15961379	80.776	SLC25A23	ALKBH7,CLPP,GTF2F1,KHSRP,LOC105609861,PSPN,SLC25A23,SLC25A41
chr9	2.31e-11	132	chr9:77605237..78285360	680.124	VPS13B	LOC106991327,LOC114116390,LOC132657230,OSR2,TRNAC-GCA_142,VPS13B
chr15	2.33e-11	62	chr15:76225581..76296480	70.9	CELF1	CELF1,LOC132657889,LOC132657890
chr13	2.41e-11	67	chr13:51098628..51188482	89.855	HSPA12B	ADISSP,AP5S1,CDC25B,CENPB,HSPA12B,SPEF1
chr2	2.52e-11	28	chr2:51984138..52014141	30.004	MELK	MELK
chr5	2.54e-11	26	chr5:10710905..10755180	44.276	NACC1	IER2,NACC1,STX10
chr5	2.58e-11	17	chr5:7185676..7232828	47.153	CYP4F21	CYP4F21,LOC105613870
chr3	2.59e-11	193	chr3:215700644..215802641	101.998	MAFF	BAIAP2L2,MAFF,PLA2G6,TRNAG-CCC_64
chr17	2.64e-11	91	chr17:34774288..35176566	402.279	FGF2	AFG2A,BBS12,FGF2,LOC101102839,LOC101103508,LOC101104012,LOC114108887,LOC132658037,LOC132658073,NUDT6
chr21	2.65e-11	40	chr21:22173787..22325046	151.26	DBX1	DBX1,LOC101120876,LOC121817503,LOC121817571
chr15	2.65e-11	38	chr15:50107805..50190515	82.711	NUP98	LOC101103707,LOC101123662,LOC114118292,LOC114118428,LOC114118429,LOC114118504,LOC114118522,LOC114118523,NUP98
chr7	2.69e-11	332	chr7:63467443..63696987	229.545	FERMT2	FERMT2,LOC101112487,LOC101115542,SORD
chr1	2.92e-11	18	chr1:171341021..171349442	8.422	CBLB	CBLB
chr4	3.03e-11	28	chr4:89367864..89430724	62.861	IQUB	IQUB
chr4	3.07e-11	28	chr4:95775191..95861140	85.95	CPA1	CEP41,CPA1,CPA5,LOC105608853
chr1	3.16e-11	475	chr1:120732234..121574284	842.051	RCAN1	CLIC6,LOC101111513,LOC101111769,LOC101118835,LOC114110862,LOC114111158,LOC114111399,LOC121816055,LOC121818669,RCAN1
chr19	3.21e-11	26	chr19:52955569..52971421	15.853	LTF	LOC121817260,LOC132658189,LTF
chr5	3.21e-11	130	chr5:58930151..59048220	118.07	PDE6A	PDE6A,PPARGC1B,SLC26A2
chr8	3.23e-11	19	chr8:31831449..31990948	159.5	PREP	LOC132660238,PREP
chr2	3.3e-11	475	chr2:73328973..73559920	230.948	RLN1	INSL6,JAK2,LOC121818645,PLGRKT,RLN1
chr12	3.7e-11	17	chr12:26746659..26810731	64.073	CNIH4	CNIH4,WDR26
chr3	3.85e-11	20	chr3:46448103..46801778	353.676	XPO1	LOC105612745,LOC114113915,LOC114114156,LOC132659393,TRNAG-CCC_45,TRNAG-CCC_46,USP34,XPO1
chr5	3.89e-11	38	chr5:90937573..90959751	22.179	ARB2A	ARB2A
chr1	3.98e-11	52	chr1:186099381..186297851	198.471	HGD	GTF2E1,HGD,LOC114111276,LOC114118893,NDUFB4,RABL3,TRNAC-ACA_27,TRNAW-CCA_13
chr4	3.99e-11	52	chr4:109014215..109035246	21.032	TPK1	TPK1
chr11	4.1e-11	138	chr11:18413329..18648054	234.726	EVI2B	EVI2A,EVI2B,NF1,OMG
chr1	4.2e-11	34	chr1:255798176..255908081	109.906	RYK	LOC105602127,RYK
chr13	4.29e-11	69	chr13:75025742..75082859	57.118	SLC35C2	ELMO2,SLC35C2
chr16	4.43e-11	89	chr16:38482169..38673784	191.616	SPEF2	LOC121816817,SPEF2
chr10	4.75e-11	38	chr10:29411739..29794008	382.27	RXFP2	LOC101110773,RXFP2
chr1	5.07e-11	152	chr1:31498047..31565297	67.251	C8A	C8A,C8B,LOC132659198
chr10	5.15e-11	25	chr10:21340496..21381082	40.587	WDFY2	WDFY2
chr5	5.19e-11	101	chr5:48141025..48362580	221.556	MZB1	DNAJC18,LOC114115071,MATR3,MZB1,PAIP2,PROB1,SIL1,SLC23A1,SPATA24,TRNAC-ACA_86
chr2	5.25e-11	21	chr2:42915218..42950755	35.538	EGR3	EGR3,PEBP4
chr14	5.34e-11	122	chr14:1614250..1680945	66.696	MLKL	FA2H,MLKL
chr20	5.4e-11	27	chr20:17237081..17441669	204.589	VEGFA	LOC114109532,LOC121817411,LOC121817412,VEGFA
chr19	5.57e-11	241	chr19:28966830..29181903	215.074	SHQ1	SHQ1
chr19	5.88e-11	70	chr19:7153987..7337416	183.43	CCR4	CCR4,CNOT10,LOC114109489,TRIM71
chr24	6.06e-11	55	chr24:3512606..3690661	178.056	TRAP1	CREBBP,DNASE1,LOC101121905,LOC132658579,SLX4,TRAP1
chr15	6.2e-11	100	chr15:27834312..27885091	50.78	DSCAML1	DSCAML1
chr22	6.37e-11	38	chr22:32207896..32229955	22.06	GPAM	GPAM
chr6	6.75e-11	69	chr6:17851537..17901266	49.73	PAPSS1	PAPSS1
chr21	6.82e-11	220	chr21:15023876..15315415	291.54	TENM4	GAB2,LOC121817475,LOC121817497,LOC132658344,NARS2,TENM4
chr12	6.96e-11	62	chr12:19376123..19801558	425.436	ESRRG	ESRRG,TRNAC-ACA_157
chr3	7.1e-11	166	chr3:215803404..215953847	150.444	TMEM184B	CSNK1E,KCNJ4,LOC121819190,LOC132659502,TMEM184B,TRNAW-CCA_68
chr1	7.55e-11	55	chr1:90477959..90544542	66.584	LRIG2	LRIG2
chr2	7.59e-11	18	chr2:246580059..246595602	15.544	RNF186	RNF186
chr2	7.63e-11	23	chr2:136618214..136638468	20.255	CDCA7	CDCA7
chr11	7.68e-11	171	chr11:40023932..40085929	61.998	MED24	CSF3,GSDMA,LRRC3C,MED24,PSMD3
chr7	7.78e-11	379	chr7:58265030..58601915	336.886	ATP8B4	ATP8B4,LOC132660050,LOC132660051
chr2	7.99e-11	60	chr2:231271807..231321699	49.893	PID1	PID1
chr22	8.19e-11	41	chr22:18245265..18251757	6.493	SLIT1	SLIT1
chr21	8.2e-11	36	chr21:25655467..25680058	24.592	VSIG2	LOC105604044,NRGN,VSIG2
chr17	8.5e-11	15	chr17:69921864..69963254	41.391	LIMK2	LIMK2,RNF185
chr1	8.58e-11	48	chr1:23170115..23208799	38.685	AGBL4	AGBL4
chr9	8.64e-11	54	chr9:23401934..23495009	93.076	ASAP1	ASAP1
chr2	8.78e-11	134	chr2:101335804..101600656	264.853	ACO1	ACO1,LOC105608482,TRNAG-UCC_20
chr14	8.93e-11	48	chr14:14060802..14088670	27.869	DPEP1	CPNE7,DPEP1,LOC121816363
chr1	9.923e-11	71	chr1:250468090..250545339	77.25	NA	[]
chr4	1.011e-10	106	chr4:48908963..48942279	33.317	NA	[]
chr15	1.02e-10	45	chr15:22164010..22190460	26.451	IL18	IL18,TEX12
chr18	1.03e-10	73	chr18:44928312..44947125	18.814	SLC25A21	SLC25A21
chr16	1.05e-10	28	chr16:7179031..7200416	21.386	NA	LOC132657910
chr2	1.06e-10	19	chr2:89199099..89259300	60.202	FOCAD	FOCAD
chr10	1.066e-10	116	chr10:61451808..61479132	27.325	NA	[]
chr4	1.08e-10	69	chr4:69051437..69107792	56.356	CREB5	CREB5,LOC114114584
chr12	1.08e-10	21	chr12:71262926..71297247	34.322	NEK2	LOC121816104,LOC132657530,NEK2
chr22	1.09e-10	70	chr22:8843290..9036051	192.762	MINPP1	LOC101121990,LOC132658441,MINPP1
chr24	1.09e-10	20	chr24:19048729..19067650	18.922	REXO5	ERI2,REXO5
chr18	1.12e-10	270	chr18:31252103..31302572	50.47	NA	LOC132658083
chr1	1.17e-10	164	chr1:229844604..230151911	307.308	SHOX2	LOC105603698,RSRC1,SHOX2
chr13	1.179e-10	65	chr13:49688851..49780108	91.258	NA	[]
chr6	1.19e-10	82	chr6:36899010..37114711	215.702	HERC5	HERC5,HERC6,LOC114115227,LOC114115474,LOC132659934,LOC132659935,PIGY,PYURF
chr4	1.24e-10	53	chr4:107608463..107702989	94.527	NA	LOC101122103,LOC101122351,LOC114114621
chr21	1.269e-10	68	chr21:7210047..7235719	25.673	NA	[]
chr22	1.28e-10	30	chr22:30220224..30269877	49.654	ADD3	ADD3
chr12	1.32e-10	28	chr12:51092998..51097292	4.295	FBLIM1	FBLIM1
chr22	1.33e-10	20	chr22:41845331..41860763	15.433	HTRA1	HTRA1
chr2	1.35e-10	55	chr2:157176503..157221252	44.75	FMNL2	FMNL2
chr3	1.35e-10	20	chr3:127878260..128040852	162.593	NA	LOC101113221
chr2	1.36e-10	46	chr2:6662963..6680927	17.965	ASTN2	ASTN2
chr10	1.36e-10	27	chr10:30030164..30071212	41.049	B3GLCT	B3GLCT
chr22	1.37e-10	42	chr22:41706024..41759042	53.019	PLEKHA1	LOC132658423,PLEKHA1
chr9	1.37e-10	84	chr9:77206129..77342326	136.198	RGS22	RGS22
chr3	1.38e-10	36	chr3:51736008..51760674	24.667	CTNNA2	CTNNA2
chr2	1.385e-10	136	chr2:63204394..63263200	58.807	NA	[]
chr3	1.4e-10	71	chr3:215315978..215341255	25.278	SH3BP1	PDXP,SH3BP1
chr16	1.424e-10	128	chr16:34675222..34822549	147.328	NA	[]
chr9	1.443e-10	85	chr9:48453474..48497589	44.116	NA	[]
chr13	1.45e-10	61	chr13:40365670..40401171	35.502	NA	LOC121816265
chr21	1.46e-10	83	chr21:38364466..38473370	108.905	ATL3	ATL3,LOC101120029,PLAAT3
chr6	1.46e-10	21	chr6:46836385..46938544	102.16	STIM2	STIM2,TRNAL-UAA_1
chr13	1.467e-10	365	chr13:66467121..66532729	65.609	NA	[]
chr7	1.49e-10	27	chr7:84549707..84597191	47.485	FOS	FOS,LOC105606508,LOC105606509,LOC106991294
chr16	1.509e-10	147	chr16:42936783..42986956	50.174	NA	[]
chr13	1.51e-10	19	chr13:46720223..46731603	11.381	RASSF2	RASSF2
chr23	1.53e-10	67	chr23:57733287..57758975	25.689	NEDD4L	NEDD4L
chr26	1.55e-10	44	chr26:12930665..12939691	9.027	TENM3	TENM3
chr23	1.557e-10	73	chr23:32384227..32421023	36.797	NA	[]
chr25	1.56e-10	120	chr25:3350205..3530243	180.039	EGLN1	C25H1orf131,EGLN1,EXOC8,GNPAT,SPRTN,TRIM67
chr3	1.57e-10	26	chr3:219143725..219174775	31.051	TCF20	TCF20
chr3	1.58e-10	85	chr3:87804088..87874743	70.656	NA	LOC114113725
chr16	1.61e-10	133	chr16:31087097..31132176	45.08	NA	[]
chr16	1.665e-10	152	chr16:29874456..29985445	110.99	NA	[]
chr1	1.67e-10	25	chr1:89990830..90304804	313.975	MOV10	CAPZA1,LOC101108016,LOC132659453,MOV10,PPM1J,RHOC,ST7L,TAFA3,TRNAL-UAA
chr6	1.68e-10	99	chr6:70985537..71129661	144.125	NA	LOC114115411,LOC132659956
chr11	1.71e-10	42	chr11:9085556..9099530	13.975	HSF5	HSF5
chr14	1.73e-10	127	chr14:8778330..8805299	26.97	CDH13	CDH13,LOC114117856
chr3	1.75e-10	30	chr3:41646951..41785045	138.095	NA	LOC132659581
chr15	1.784e-10	99	chr15:3725323..3860899	135.577	NA	[]
chr5	1.83e-10	33	chr5:38614369..38630343	15.975	GCSAML	GCSAML
chr15	1.94e-10	26	chr15:20470380..20490479	20.1	ARHGAP20	ARHGAP20
chr13	1.94e-10	26	chr13:44153496..44225452	71.957	KLF6	KLF6,LOC106991526
chr1	2.02e-10	100	chr1:122025437..122207904	182.468	SLC5A3	LOC132659839,MRPS6,SLC5A3
chr19	2.05e-10	16	chr19:59266369..59300185	33.817	EEFSEC	EEFSEC
chr4	2.1e-10	127	chr4:119624317..119710343	86.027	RNF32	RNF32
chr2	2.11e-10	31	chr2:13528141..13561393	33.253	PALM2AKAP2	PALM2AKAP2
chr3	2.22e-10	70	chr3:18384056..18425422	41.367	MBOAT2	MBOAT2
chr14	2.28e-10	50	chr14:10663120..10694423	31.304	ZDHHC7	KIAA0513,LOC132657669,ZDHHC7
chr2	2.47e-10	27	chr2:9097191..9162063	64.873	TEX48	LOC105606607,TEX48,TMEM268
chr17	2.49e-10	19	chr17:51425322..51444777	19.456	NCOR2	NCOR2
chr19	2.51e-10	16	chr19:52310738..52359287	48.55	KLHL18	KLHL18
chr6	2.51e-10	31	chr6:117080284..117110263	29.98	MXD4	MXD4,ZFYVE28
chr4	2.51e-10	29	chr4:50219137..50272425	53.289	SLC26A4	LOC121819399,SLC26A4
chr6	2.52e-10	47	chr6:70930983..71028812	97.83	KIT	KIT,LOC132659956
chr3	2.52e-10	24	chr3:90723750..90734768	11.019	LTBP1	LTBP1
chr3	2.56e-10	137	chr3:175317886..175381126	63.241	POLR3B	LOC114114024,POLR3B
chr8	2.57e-10	53	chr8:53906468..53919843	13.376	PTPRK	PTPRK
chr3	2.58e-10	52	chr3:77918040..77974548	56.509	EPAS1	EPAS1,LOC132659411	9.58838
chr6	2.59e-10	64	chr6:19170280..19361959	191.68	AIMP1	AIMP1,GIMD1,TBCK
chr7	2.68e-10	40	chr7:11542510..11562310	19.801	GPR137C	GPR137C
chr5	2.74e-10	32	chr5:5913874..5923810	9.937	CPAMD8	CPAMD8
chr3	2.76e-10	19	chr3:2964683..2998614	33.932	NOTCH1	NOTCH1
chr5	2.78e-10	16	chr5:59163319..59171809	8.491	CSF1R	CSF1R
chr1	2.79e-10	108	chr1:19397956..19459300	61.345	KIF2C	ARMH1,KIF2C,LOC106990837,LOC114110972,RPS8
chr1	2.79e-10	41	chr1:7371030..7399675	28.646	UGT1A3	LOC105616317,LOC114110779,LOC114113991,UGT1A3,UGT1A6,UGT1A9
chr8	2.81e-10	72	chr8:12717826..12777017	59.192	NCOA7	LOC105608245,NCOA7,TRNAE-CUC_23
chr19	2.83e-10	178	chr19:51669150..51725928	56.779	CDC25A	CDC25A,LOC101120785,SC5
chr24	2.99e-10	22	chr24:20418760..20477384	58.625	EEF2K	EEF2K,SDR42E2,TRNAL-UAG_3
chr6	3.04e-10	16	chr6:37546682..37654812	108.131	IBSP	IBSP,LOC101103815
chr9	3.06e-10	28	chr9:29432810..29576049	143.24	NTAQ1	ATAD2,NTAQ1,ZHX1
chr15	3.07e-10	35	chr15:70101663..70122323	20.661	LRRC4C	LRRC4C
chr13	3.08e-10	46	chr13:57696708..57731886	35.179	RAB22A	RAB22A
chr17	3.13e-10	18	chr17:64755478..64758768	3.291	CMKLR1	CMKLR1
chr6	3.33e-10	106	chr6:86259208..86356157	96.95	ODAM	CSN1S2,ODAM
chr8	3.43e-10	19	chr8:76552626..76563455	10.83	ESR1	ESR1
chr3	3.57e-10	136	chr3:124685703..124791535	105.833	KITLG	KITLG
chr13	3.58e-10	26	chr13:33978950..34037233	58.284	SVIL	SVIL
chr13	3.64e-10	23	chr13:28620550..28659673	39.124	FAM107B	FAM107B
chr9	3.66e-10	27	chr9:76962945..77116714	153.77	SPAG1	RNF19A,SPAG1
chr18	3.68e-10	62	chr18:67365939..67463191	97.253	TEX22	MTA1,PACS2,TEX22
chr3	3.69e-10	31	chr3:92829836..92836656	6.821	ADD2	ADD2
chr1	3.69e-10	52	chr1:109739031..109995795	256.765	MNDA	AIM2,LOC101112936,LOC101121060,LOC101121310,LOC105612643,MNDA
chr8	3.73e-10	90	chr8:12460686..12501089	40.404	TRMT11	LOC114116057,TRMT11
chr5	3.83e-10	71	chr5:6366840..6377483	10.644	EPS15L1	EPS15L1
chr1	3.92e-10	48	chr1:50161477..50345456	183.98	LRRIQ3	LOC105605157,LRRIQ3
chr21	3.93e-10	91	chr21:39484095..39640100	156.006	MEN1	ATG2A,CDC42BPG,EHD1,GPHA2,MAJIN,MAP4K2,MEN1,MIR194,PPP2R5B
chr5	3.93e-10	120	chr5:59817540..59955487	137.948	RBM22	DCTN4,LOC121819723,LOC121819724,RBM22,SMIM3
chr17	3.95e-10	36	chr17:53249799..53293403	43.605	MLXIP	LOC121816868,MLXIP
chr4	4.04e-10	27	chr4:51086773..51113867	27.095	PNPLA8	PNPLA8
chr5	4.09e-10	18	chr5:10621503..10636650	15.148	CACNA1A	CACNA1A
chr2	4.09e-10	30	chr2:233824795..234070211	245.417	DIS3L2	DIS3L2,LOC101101962,LOC101109150,LOC101109419,LOC101123537,LOC132659270
chr19	4.11e-10	22	chr19:7200006..7355167	155.162	GLB1	CCR4,GLB1,LOC114109489,TRIM71,TRNAW-CCA_198
chr17	4.13e-10	17	chr17:63296418..63330097	33.68	HNF1A	C17H12orf43,HNF1A
chr6	4.35e-10	56	chr6:33912507..33929895	17.389	CCSER1	CCSER1
chr2	4.41e-10	50	chr2:245788925..245873974	85.05	MUL1	CAMK2N1,FAM43B,LOC105611487,MUL1
chr26	4.48e-10	64	chr26:32013086..32142744	129.659	PLPBP	ERLIN2,LOC105605232,LOC114111015,LOC121818023,LOC132658701,PLPBP,ZNF703
chr18	4.53e-10	108	chr18:28307270..28409835	102.566	IDH3A	ACSBG1,CIB2,IDH3A
chr14	4.57e-10	79	chr14:14176668..14185937	9.27	FANCA	FANCA
chr4	4.57e-10	29	chr4:28298927..28380412	81.486	HDAC9	HDAC9
chr18	4.58e-10	65	chr18:42109215..42149924	40.71	EGLN3	EGLN3
chr13	4.59e-10	44	chr13:77477083..77542063	64.981	KCNB1	KCNB1,LOC105609542
chr3	4.6e-10	135	chr3:40814134..41163597	349.464	ETAA1	ETAA1,LOC132659578,LOC132659579
chr1	4.63e-10	21	chr1:7311359..7407335	95.977	UGT1A4	LOC105616317,LOC114110779,LOC114112950,LOC114113989,LOC114113991,LOC132659749,LOC132659766,UGT1A3,UGT1A4,UGT1A6,UGT1A9
chr5	4.67e-10	55	chr5:15321600..15354995	33.396	ADGRE1	ADGRE1
chr2	4.69e-10	18	chr2:86857609..86865070	7.462	ADAMTSL1	ADAMTSL1
chr4	4.74e-10	28	chr4:24260314..24284616	24.303	DGKB	DGKB,LOC114114599,LOC114114683
chr1	4.79e-10	116	chr1:964445..1063325	98.881	GPR35	ANKMY1,AQP12A,CAPN10,DUSP28,GPR35,RNPEPL1
chr9	4.96e-10	67	chr9:16576074..16589484	13.411	KCNK9	KCNK9
chr10	5.01e-10	52	chr10:28633345..28733144	99.8	PDS5B	PDS5B
chr4	5.03e-10	33	chr4:104807907..104856060	48.154	TBXAS1	TBXAS1
chr3	5.06e-10	137	chr3:108553294..108717410	164.117	TRHDE	TRHDE
chr8	5.09e-10	22	chr8:7272445..7297525	25.081	BCKDHB	BCKDHB
chr6	5.11e-10	37	chr6:17558893..17630859	71.967	HADH	HADH,LOC101120834,LOC132659926
chr19	5.17e-10	57	chr19:51511036..51638035	127	FBXW12	CATHL1B,FBXW12,LOC101112427,LOC105607776,LOC114109381,LOC114109383,NME6,SPINK8
chr5	5.27e-10	72	chr5:88434790..88545886	111.097	ARRDC3	ARRDC3
chr2	5.33e-10	113	chr2:105100191..105215974	115.784	MTMR9	LOC101118164,MTMR9
chr5	5.46e-10	51	chr5:9674621..9698186	23.566	ADGRE5	ADGRE5,LOC132659867
chr1	5.51e-10	127	chr1:264552007..264622864	70.858	RRP1	RRP1
chr3	5.55e-10	60	chr3:111510172..111576169	65.998	KRR1	GLIPR1,KRR1,LOC105611140
chr9	5.56e-10	64	chr9:32107698..32227583	119.886	CEBPD	CEBPD,LOC121820333,LOC121820334,SPIDR
chr2	5.61e-10	27	chr2:135663919..135707416	43.498	CIR	CIR1,LOC121818547,SP9
chr18	5.61e-10	27	chr18:28285639..28338946	53.308	SH2D7	CIB2,SH2D7
chr2	5.86e-10	47	chr2:31032022..31175018	142.997	FANCC	FANCC
chr13	5.86e-10	17	chr13:76028014..76136309	108.296	NCOA3	LOC105609549,NCOA3
chr3	5.87e-10	83	chr3:180687711..181178111	490.401	IL2RB	CACNG2,CIMIP4,CSF2RB,IFT27,IL2RB,KCTD17,LOC114113803,LOC114114033,LOC114114150,LOC121819159,LOC132659631,MPST,NCF4,PVALB,TMPRSS6,TRNAE-UUC_41,TRNAG-UCC_32,TST
chr13	6.03e-10	56	chr13:56247428..56384178	136.751	FAM217B	CDH26,FAM217B,PPP1R3D,SYCP2
chr19	6.06e-10	20	chr19:37697962..37804026	106.065	THOC7	ATXN7,C19H3orf49,THOC7
chr8	6.09e-10	52	chr8:52666573..52685148	18.576	CEP162	CEP162
chr11	6.16e-10	71	chr11:48415726..48452817	37.092	CEP95	CEP95
chr3	6.17e-10	68	chr3:196993522..197015329	21.808	PIK3C2G	LOC114114053,PIK3C2G
chr4	6.23e-10	77	chr4:50111472..50134897	23.426	BCAP29	BCAP29
chr8	6.32e-10	83	chr8:62208678..62266905	58.228	IL20RA	IL20RA
chr19	6.38e-10	84	chr19:55345969..55400266	54.298	ATG7	ATG7
chr1	6.47e-10	58	chr1:4738992..4797939	58.948	IQCA1	IQCA1
chr1	6.66e-10	25	chr1:265378298..265440347	62.05	UBE2G2	PTTG1IP,SUMO3,UBE2G2
chr23	6.76e-10	15	chr23:30898889..30972909	74.021	TAF4B	LOC121817708,TAF4B
chr26	6.77e-10	19	chr26:27622774..27625610	2.837	NRG1	NRG1
chr17	6.84e-10	52	chr17:52468249..52542556	74.308	PITPNM2	LOC132658041,PITPNM2
chr2	6.85e-10	21	chr2:220653011..220736010	83	TTLL4	STK36,TTLL4
chr3	7e-10	37	chr3:165635156..165686878	51.723	NTN4	NTN4
chr1	7.28e-10	19	chr1:171284715..171352287	67.573	CBLB	CBLB,LOC121816356
chr2	7.43e-10	18	chr2:247035310..247046549	11.24	SLC66A1	SLC66A1
chr2	7.43e-10	17	chr2:215995044..215998087	3.044	SPAG16	SPAG16
chr7	7.54e-10	89	chr7:90860951..90931905	70.955	STON2	LOC114115735,STON2
chr1	7.73e-10	65	chr1:50942435..51049505	107.071	CRYZ	CRYZ,TRNAW-CCA_5,TYW3
chr5	7.75e-10	42	chr5:20874093..20895568	21.476	CDC42SE2	CDC42SE2
chr23	7.86e-10	32	chr23:25044355..25090151	45.797	GAREM1	GAREM1
chr2	7.86e-10	16	chr2:224719645..224748847	29.203	SGPP2	FARSB,SGPP2
chr1	8.05e-10	23	chr1:228312015..228341253	29.239	SCHIP1	SCHIP1
chr3	8.11e-10	68	chr3:207098816..207172774	73.959	FOXJ2	C3AR1,FOXJ2,LOC105612574,LOC121819210
chr2	8.25e-10	48	chr2:61820223..61878368	58.146	CARNMT1	C2H9orf40,CARNMT1,LOC132659169,TRPM6
chr17	8.3e-10	33	chr17:72584916..72637749	52.834	GSC2	DGCR2,ESS2,GSC2,LOC121816898,TSSK1B,TSSK2,ZNF74
chr9	8.31e-10	22	chr9:82503301..82512297	8.997	DPY19L4	DPY19L4
chr22	8.31e-10	22	chr22:23116623..23175356	58.734	WBP1L	CYP17,CYP17A1,WBP1L
chr4	8.36e-10	21	chr4:119773871..119860015	86.145	LMBR1	LMBR1,LOC105609749
chr18	8.39e-10	54	chr18:53491414..53522643	31.23	FRMD5	FRMD5
chr13	8.46e-10	30	chr13:17886221..17903984	17.764	PARD3	PARD3
chr7	8.48e-10	25	chr7:81666537..81673782	7.246	RGS6	RGS6
chr4	8.51e-10	83	chr4:48177610..48207157	29.548	RINT1	EFCAB10,RINT1
chr11	8.79e-10	25	chr11:39105856..39132188	26.333	PIP4K2B	PIP4K2B,PSMB3
chr13	8.81e-10	16	chr13:61931800..61970793	38.994	BPIFB2	BPIFB2,SUN5
chr1	8.81e-10	60	chr1:271220107..271243635	23.529	KCNJ15	KCNJ15
chr2	8.82e-10	32	chr2:59121903..59203633	81.731	GNAQ	GNA14,GNAQ,LOC121818630,TRNAY-GUA_6
chr2	8.87e-10	39	chr2:118918591..118979945	61.355	INPP1	INPP1,LOC132659190,LOC132659191
chr3	9.04e-10	23	chr3:111092615..111112867	20.253	KCNC2	KCNC2
chr2	9.06e-10	188	chr2:135522901..135653843	130.943	CIR1	CIR1,GPR155,SCRN3
chr2	9.08e-10	20	chr2:246765250..246802843	37.594	NBL1	MICOS10,NBL1
chr1	9.12e-10	31	chr1:117220334..117276257	55.924	LMX1A	LMX1A
chr2	9.16e-10	15	chr2:147408857..147438239	29.383	KCNH7	KCNH7
chr22	9.24e-10	19	chr22:21046445..21131851	85.407	WNT8B	LOC106991766,WNT8B
chr2	9.26e-10	32	chr2:57177419..57253222	75.804	TLE4	TLE4
chr6	9.41e-10	177	chr6:45444781..45513533	68.753	ZCCHC4	ANAPC4,LOC132659936,ZCCHC4
chr1	9.6e-10	21	chr1:96442815..96474886	32.072	TBX15	TBX15
chr7	9.68e-10	42	chr7:47519468..47586927	67.46	RORA	RORA
chr21	9.73e-10	15	chr21:25063024..25068546	5.523	LOC114110026	LOC114110026
chr3	9.78e-10	48	chr3:84590677..84632904	42.228	TMEM178A	TMEM178A
chr16	9.88e-10	30	chr16:30642043..30713102	71.06	FGF10	FGF10
chr14	9.94e-10	58	chr14:14270360..14388111	117.752	GAS8	CENPBD1,DBNDD1,DEF8,GAS8,LOC101109035,LOC101113264
chr18	1.02e-09	20	chr18:5782442..5805320	22.879	ADAMTS17	ADAMTS17
chr7	1.02e-09	21	chr7:16881761..16940955	59.195	TLE3	TLE3
chr2	1.03e-09	35	chr2:184307448..184343139	35.692	MARCO	MARCO
chr23	1.05e-09	19	chr23:20637652..20669254	31.603	TPGS2	TPGS2
chr13	1.06e-09	40	chr13:62922770..63038024	115.255	CBFA2T2	CBFA2T2,LOC101109899,LOC106990737,SNTA1
chr12	1.07e-09	76	chr12:18083480..18132819	49.34	KCTD3	KCTD3,USH2A
chr11	1.07e-09	24	chr11:20550325..20590304	39.98	NUFIP2	LOC114117036,NUFIP2
chr1	1.07e-09	17	chr1:198953761..198968744	14.984	TPRG1	TPRG1
chr8	1.1e-09	22	chr8:32225377..32402156	176.78	BVES	BVES,LIN28B,LOC114116072,LOC114116125,LOC132660185
chr12	1.1e-09	24	chr12:56547121..56561720	14.6	COP1	COP1
chr21	1.12e-09	80	chr21:42313692..42451772	138.081	LRP5	LRP5,PPP6R3,TRNAA-AGC_24
chr14	1.14e-09	25	chr14:50532010..50714213	182.204	PAFAH1B3	CIC,DEDD2,ERF,GSK3A,LOC132657763,MEGF8,PAFAH1B3,PRR19,TMEM145,ZNF526
chr2	1.15e-09	226	chr2:28945936..29021445	75.51	CENPP	CENPP,IARS1,LOC114113442,NOL8
chr22	1.16e-09	112	chr22:20660803..20742430	81.628	DNMBP	DNMBP,LOC132658456,LOC132658457
chr7	1.17e-09	117	chr7:58993281..59032697	39.417	FAM227B	FAM227B
chr6	1.21e-09	34	chr6:17547762..17561076	13.315	LEF1	LEF1
chr15	1.22e-09	20	chr15:44940288..44951648	11.361	SYT9	SYT9
chr2	1.25e-09	25	chr2:203515681..203536915	21.235	CASP10	CASP10
chr5	1.27e-09	48	chr5:71333318..71352681	19.364	GABRG2	GABRG2
chr18	1.34e-09	86	chr18:40391150..40608734	217.585	AKAP6	AKAP6,LOC114109279,TRNAC-GCA_200
chr9	1.34e-09	50	chr9:671441..696179	24.739	KCNQ5	KCNQ5
chr19	1.34e-09	76	chr19:21979692..21994777	15.086	SUMF1	SUMF1
chr15	1.36e-09	43	chr15:55745006..55755728	10.723	ANO3	ANO3
chr14	1.36e-09	27	chr14:38543713..38627169	83.457	PKD1L3	DHODH,DHX38,LOC101102413,LOC132657745,PKD1L3,TXNL4B
chr7	1.38e-09	20	chr7:88000257..88038852	38.596	NRXN3	NRXN3
chr5	1.39e-09	16	chr5:1337808..1350372	12.565	MAML1	CANX,MAML1
chr24	1.5e-09	83	chr24:33447169..33477607	30.439	GTF2IRD1	GTF2IRD1
chr2	1.51e-09	154	chr2:651721..728411	76.691	SNTG2	LOC121818564,SNTG2
chr3	1.58e-09	69	chr3:175670639..175723055	52.417	RIC8B	RIC8B
chr1	1.6e-09	19	chr1:277600963..277612855	11.893	KCNH8	KCNH8
chr3	1.6e-09	19	chr3:62350588..62380957	30.37	SH3RF3	SH3RF3
chr24	1.61e-09	27	chr24:39882997..39884433	1.437	SDK1	SDK1
chr3	1.65e-09	23	chr3:80689843..80726740	36.898	THADA	LOC101114943,THADA
chr2	1.69e-09	22	chr2:106023825..106096034	72.21	GLRA3	GLRA3
chr2	1.69e-09	26	chr2:234355528..234361942	6.415	PHC2	A3GALT2,LOC132659348,PHC2
chr1	1.7e-09	67	chr1:104822013..104891044	69.032	ADAR	ADAR
chr15	1.7e-09	20	chr15:14862207..14863964	1.758	SESN3	SESN3
chr6	1.72e-09	32	chr6:95677078..95726973	49.896	FGF5	FGF5
chr2	1.72e-09	33	chr2:117191019..117249088	58.07	HS6ST1	HS6ST1
chr6	1.82e-09	17	chr6:100915625..100917451	1.827	ARHGAP24	ARHGAP24
chr2	1.87e-09	30	chr2:117274660..117295804	21.145	UGGT1	UGGT1
chr4	1.89e-09	21	chr4:47173692..47184650	10.959	LHFPL3	LHFPL3
chr13	1.93e-09	31	chr13:47664881..47683734	18.854	SHLD1	SHLD1
chr11	1.95e-09	33	chr11:26668242..26689391	21.15	RNASEK	ALOX12,LOC105607815,RNASEK
chr9	1.96e-09	17	chr9:29702775..29717089	14.315	TBC1D31	TBC1D31
chr12	2e-09	128	chr12:43459134..43693955	234.822	H6PD	GPR157,H6PD,LOC114108606,LOC114117384
chr8	2.02e-09	15	chr8:10782937..10880700	97.764	SNAP91	LOC114116056,SNAP91
chr6	2.05e-09	18	chr6:50771905..50825661	53.757	PCDH7	PCDH7
chr16	2.07e-09	37	chr16:18632761..18765943	133.183	ELOVL7	DEPDC1B,ELOVL7
chr1	2.09e-09	117	chr1:20598850..20776105	177.256	MAST2	LOC114111041,LOC132658715,MAST2,P3R3URF,PIK3R3,TRNAC-ACA_2,TSPAN1
chr6	2.1e-09	21	chr6:118096347..118111721	15.375	TMEM175	TMEM175
chr7	2.13e-09	18	chr7:24869162..24998239	129.078	KLHL33	APEX1,KLHL33,LOC101105064,LOC105613565,LOC114114873,OSGEP,PIP4P1,RNASE10,TEP1
chr7	2.13e-09	15	chr7:38385730..38396364	10.635	MDGA2	MDGA2
chr3	2.13e-09	18	chr3:174002042..174006667	4.626	SLC41A2	SLC41A2
chr1	2.19e-09	44	chr1:187354856..187452242	97.387	CD86	CD86,TRNAS-GGA_24
chr19	2.2e-09	16	chr19:55667086..55686519	19.434	VGLL4	VGLL4
chr3	2.21e-09	29	chr3:97315015..97329479	14.465	GPR45	GPR45
chr11	2.21e-09	18	chr11:19836593..19861368	24.776	SLC46A1	LOC114116987,LOC114117054,SLC46A1
chr2	2.23e-09	48	chr2:143488919..143491978	3.06	SCN1A	SCN1A
chr7	2.26e-09	36	chr7:72202876..72234395	31.52	SYT16	SYT16
chr2	2.3e-09	43	chr2:87945747..88040599	94.853	ACER2	ACER2,LOC132659183,SLC24A2
chr7	2.38e-09	16	chr7:81097379..81099754	2.376	SIPA1L1	SIPA1L1
chr17	2.39e-09	41	chr17:6152482..6180736	28.255	GATB	GATB
chr23	2.4e-09	28	chr23:61899726..62047254	147.529	VPS4B	BCL2,KDSR,SERPINB5,VPS4B
chr26	2.44e-09	45	chr26:36996598..37208875	212.278	HOOK3	FNTA,HGSNAT,HOOK3,INTS10,LOC121818078,LOC132658681,POMK
chr5	2.44e-09	18	chr5:5435050..5453062	18.013	TMEM221	NXNL1,TMEM221
chr10	2.45e-09	46	chr10:29114562..29161042	46.481	FRY	FRY
chr4	2.45e-09	28	chr4:66463146..66467161	4.016	ITPRID1	ITPRID1
chr11	2.46e-09	21	chr11:11007576..11345638	338.063	BRIP1	BRIP1,LOC101107972,TBX4,TRNAC-ACA_153
chr3	2.54e-09	65	chr3:215180290..215204100	23.811	PEX26	LOC105614866,LOC114114172,PEX26
chr17	2.57e-09	39	chr17:71413446..71473226	59.781	CABIN1	CABIN1
chr7	2.62e-09	50	chr7:49920938..49953935	32.998	LIPC	LIPC,LOC114115613,LOC121819974
chr13	2.62e-09	31	chr13:35895398..35932743	37.346	MPP7	MPP7
chr2	2.66e-09	17	chr2:136737687..136739876	2.19	MAP3K20	MAP3K20
chr1	2.69e-09	44	chr1:164001767..164028661	26.895	DCBLD2	DCBLD2,ST3GAL6
chr23	2.8e-09	15	chr23:4188137..4193520	5.384	CNDP2	CNDP2
chr11	2.84e-09	30	chr11:50508480..50550783	42.304	PPP1R27	ARHGDIA,LOC105606266,MCRIP1,P4HB,PPP1R27
chr4	2.85e-09	27	chr4:32313061..32368899	55.839	IL6	IL6,LOC105610700
chr1	2.86e-09	17	chr1:85164938..85215585	50.648	VAV3	VAV3
chr18	2.88e-09	29	chr18:32375056..32421737	46.682	MCP1	LOC101107261,LOC101112678,LOC121817051,MCP1
chr4	2.94e-09	33	chr4:13382824..13393364	10.541	PON3	PON3
chr3	3.03e-09	71	chr3:104033999..104153013	119.015	TMEM127	CIAO1,ITPRIPL1,LOC105614683,LOC132659515,SNRNP200,STARD7,TMEM127,TRNAR-CCU_8
chr17	3.26e-09	26	chr17:64365221..64436924	71.704	CORO1C	CORO1C,LOC132658010
chr12	3.29e-09	15	chr12:77017385..77018429	1.045	PTPRC	PTPRC
chr2	3.3e-09	37	chr2:204130944..204165739	34.796	CDK15	CDK15
chr8	3.36e-09	44	chr8:52075063..52193618	118.556	TBX18	TBX18
chr18	3.4e-09	20	chr18:23742767..23752201	9.435	MTHFS	MTHFS
chr14	3.44e-09	15	chr14:48853116..48959742	106.627	FCGBP	FCGBP,LOC101118470,LOC105608813,LOC114117816,LOC132657690,LOC132657692,PSMC4
chr1	3.49e-09	21	chr1:111262692..111527978	265.287	PEX19	COPA,DCAF8,NCSTN,NHLH1,PEX19,SLAMF6,VANGL2
chr21	3.5e-09	46	chr21:41537504..41581846	44.343	KDM2A	KDM2A,TRNAE-UUC_104
chr15	3.55e-09	41	chr15:65378713..65444218	65.506	LDLRAD3	LDLRAD3,LOC121816710
chr23	3.6e-09	19	chr23:61896027..62230953	334.927	BCL2	BCL2,KDSR,LOC101103612,LOC101103862,LOC101104114,LOC121817706,LOC132658490,SERPINB5,SERPINB12,SERPINB13,VPS4B
chr21	3.73e-09	41	chr21:47005574..47097189	91.616	IRF7	CDHR5,DEAF1,DRD4,EPS8L2,IRF7,LOC105604155,LOC121817485,LOC121817490,PHRF1,SCT,TMEM80
chr1	3.8e-09	19	chr1:112614425..112630144	15.72	PPOX	B4GALT3,PPOX
chr2	3.8e-09	26	chr2:52111230..52616394	505.165	RECK	CCIN,CLTA,GLIPR2,GNE,LOC101107338,LOC101108371,LOC101111253,LOC101111518,LOC101111773,LOC105607666,LOC105611598,LOC114112799,LOC114112800,LOC114113372,LOC114113414,LOC114113428,LOC132659164,LOC132659165,RECK,RNF38,TRNAC-ACA_37,TRNAK-CUU_2
chr9	3.93e-09	20	chr9:1827528..1854498	26.971	RIMS1	RIMS1
chr2	3.94e-09	30	chr2:245953992..246006539	52.548	VWA5B1	LOC132659266,VWA5B1
chr2	4.09e-09	65	chr2:74152130..74197228	45.099	BRD10	BRD10,RANBP6
chr14	4.12e-09	33	chr14:10821610..10869571	47.962	GSE1	GSE1,LOC114117859
chr2	4.15e-09	85	chr2:249018107..249068969	50.863	PADI1	LOC121818800,LOC121818801,PADI1
chr21	4.19e-09	19	chr21:10581236..10586328	5.093	DLG2	DLG2
chr19	4.19e-09	20	chr19:28214745..28239699	24.955	PDZRN3	LOC105603436,PDZRN3
chr1	4.25e-09	24	chr1:53980014..53984158	4.145	AK5	AK5
chr17	4.26e-09	27	chr17:54109460..54120078	10.619	IFT81	IFT81
chr4	4.56e-09	16	chr4:50113846..50300803	186.958	CBLL1	BCAP29,CBLL1,LOC114114658,LOC121819399,SLC26A3,SLC26A4
chr23	4.56e-09	20	chr23:41530149..41617405	87.257	RAB12	RAB12
chr11	4.57e-09	19	chr11:42044032..42086447	42.416	STAT5B	STAT5B
chr15	4.72e-09	37	chr15:856858..1000966	144.109	GPR83	GPR83,IZUMO1R,LOC101114302,LOC101114552
chr2	4.84e-09	27	chr2:229365653..229368663	3.011	COL4A4	COL4A4
chr10	4.85e-09	25	chr10:13923000..13950479	27.48	ENOX1	ENOX1
chr4	4.85e-09	33	chr4:89751360..89793461	42.102	HYAL4	HYAL4,LOC132659720
chr25	4.85e-09	42	chr25:28809525..28859424	49.9	USP54	MYOZ1,SEC24C,SYNPO2L,USP54
chr12	4.86e-09	26	chr12:60488253..60510851	22.599	TOR1AIP1	TOR1AIP1
chr8	4.92e-09	21	chr8:68062438..68099361	36.924	PEX3	ADAT2,PEX3
chr7	5.06e-09	34	chr7:90032026..90038437	6.412	CEP128	CEP128
chr22	5.2e-09	31	chr22:34338688..34378082	39.395	AFAP1L2	AFAP1L2,LOC132658418
chr24	5.22e-09	29	chr24:14708427..14720609	12.183	MYH11	MYH11
chr6	5.31e-09	25	chr6:16436584..16490759	54.176	COL25A1	COL25A1
chr2	5.36e-09	32	chr2:13883406..13890563	7.158	PTPN3	LOC114113452,LOC121818593,PTPN3
chr3	5.46e-09	19	chr3:38041843..38073708	31.866	EHD3	EHD3
chr7	5.59e-09	16	chr7:16181369..16207893	26.525	PAQR5	PAQR5
chr1	5.86e-09	29	chr1:51402569..51495060	92.492	SLC44A5	SLC44A5
chr22	5.9e-09	15	chr22:17701450..17724976	23.527	TM9SF3	TM9SF3
chr11	5.91e-09	23	chr11:61702086..61704036	1.951	CEP112	CEP112
chr5	6.01e-09	50	chr5:79630144..79843199	213.056	ATG10	ATG10,LOC101123629,RPS23
chr10	6.05e-09	17	chr10:67594301..67629021	34.721	GPC5	GPC5
chr13	6.05e-09	44	chr13:58411924..58437766	25.843	RBM38	RBM38
chr18	6.06e-09	30	chr18:4629327..4659557	30.231	SELENOS	SELENOS
chr22	6.24e-09	18	chr22:51135947..51326379	190.433	MTG1	CALY,ECHS1,FUOM,LOC101111846,LOC101112366,LOC114110263,LOC114110296,LOC121817652,LOC132658435,MTG1,PAOX,PRAP1,SPRN,VENTX
chr17	6.24e-09	16	chr17:68331564..68349063	17.5	ZNRF3	ZNRF3
chr26	6.34e-09	42	chr26:5928886..5970553	41.668	AGPAT5	AGPAT5
chr2	6.56e-09	19	chr2:132480362..132484069	3.708	PDE11A	PDE11A
chr24	6.68e-09	29	chr24:3256531..3520768	264.238	NLRC3	C24H16orf90,CLUAP1,LOC101119008,LOC101122322,LOC105604629,LOC105604630,LOC132658579,NAA60,NLRC3,SLX4,TIGD7,TRNAG-CCC_207,ZNF174,ZNF263,ZNF597
chr2	6.7e-09	40	chr2:71694468..71851888	157.421	RFX3	RFX3
chr13	6.86e-09	16	chr13:27566952..27646833	79.882	PRPF18	PRPF18
chr4	6.99e-09	29	chr4:102878764..102908842	30.079	DGKI	DGKI
chr15	6.99e-09	29	chr15:21244234..21248339	4.106	POU2AF2	POU2AF2
chr7	7.78e-09	18	chr7:57538213..57654551	116.339	AP4E1	AP4E1,LOC132660048
chr9	7.85e-09	19	chr9:90902217..90915954	13.738	RALYL	LOC132657202,RALYL
chr19	7.97e-09	29	chr19:53524365..53569368	45.004	SACM1L	SACM1L,SLC6A20
chr13	8.11e-09	20	chr13:63995984..64027711	31.728	PIGU	LOC101113166,PIGU
chr24	8.13e-09	27	chr24:23237004..23274057	37.054	LCMT1	LCMT1
chr1	8.3e-09	15	chr1:253663098..253839875	176.778	MSL2	MSL2,PPP2R3A,TRNAC-GCA_19,TRNAG-UCC_16
chr7	8.61e-09	25	chr7:53884599..53897260	12.662	UNC13C	UNC13C
chr24	8.63e-09	80	chr24:41694163..41758725	64.563	ELFN1	ELFN1	8.06399
chr11	8.86e-09	20	chr11:39088670..39119291	30.622	PCGF2	PCGF2,PIP4K2B,PSMB3,TRNAN-GUU_25
chr9	9.36e-09	24	chr9:32531946..32533022	1.077	PRKDC	PRKDC
chr2	9.59e-09	20	chr2:204416781..204429317	12.537	KIAA2012	KIAA2012
chr22	9.84e-09	17	chr22:40070395..40074523	4.129	PLPP4	PLPP4
chr11	9.89e-09	42	chr11:53306858..53347438	40.581	TMC8	AFMID,LOC132657360,SYNGR2,TK1,TMC8,TRNAS-GGA_164
chr21	9.95e-09	15	chr21:39734939..39754484	19.546	TMEM262	LOC101120206,TMEM262,ZFPL1
chr22	9.98e-09	15	chr22:10972722..10974569	1.848	SLC16A12	SLC16A12
chr12	1e-08	25	chr12:28882303..28965437	83.135	ITPKB	ITPKB,STUM
chr3	1.01e-08	21	chr3:26562720..26594875	32.156	NT5C1B	NT5C1B
chr4	1.02e-08	16	chr4:118682385..118755638	73.254	INSIG1	INSIG1
chr4	1.02e-08	28	chr4:96908879..96914537	5.659	PODXL	PODXL
chr15	1.03e-08	23	chr15:1353722..1419654	65.933	MSANTD4	MSANTD4
chr9	1.04e-08	20	chr9:67404942..67416992	12.051	KCNV1	KCNV1
chr10	1.07e-08	39	chr10:35678134..35726283	48.15	MICU2	MICU2
chr8	1.08e-08	15	chr8:81422282..81462930	40.649	ARID1B	ARID1B
chr13	1.1e-08	15	chr13:26120062..26125262	5.201	GJD4	GJD4
chr26	1.11e-08	27	chr26:6978835..7002618	23.784	SPCS3	SPCS3
chr14	1.15e-08	17	chr14:57582022..57588023	6.002	NA	LOC101123403,LOC132657779
chr6	1.22e-08	23	chr6:78396846..78429105	32.26	NA	LOC101119476
chr2	1.24e-08	52	chr2:226696704..226713532	16.829	CUL3	CUL3
chr1	1.25e-08	24	chr1:106002050..106054900	52.851	ARHGEF2	ARHGEF2,LOC114117352,SSR2
chr3	1.27e-08	15	chr3:216357046..216408178	51.133	CBX7	APOBEC3A,APOBEC3F,CBX7,LOC105609481,LOC121819191
chr5	1.32e-08	15	chr5:41944666..41952454	7.789	BTBD2	BTBD2
chr19	1.36e-08	23	chr19:30550683..30560133	9.451	FOXP1	FOXP1
chr18	1.36e-08	39	chr18:11085052..11092362	7.311	NA	LOC105603050
chr5	1.37e-08	18	chr5:50144768..50152025	7.258	NA	LOC101105495
chr20	1.38e-08	15	chr20:29012231..29012334	0.104	NA	LOC114109605
chr2	1.4e-08	27	chr2:188752017..188834837	82.821	NA	LOC105611871,TRNAC-GCA_43
chr1	1.44e-08	32	chr1:268867543..268880074	12.532	NA	LOC132658619
chr20	1.61e-08	26	chr20:22144507..22191224	46.718	PGK2	LOC101118060,PGK2
chr25	1.7e-08	56	chr25:13063722..13084332	20.611	RASGEF1A	RASGEF1A
chr22	1.83e-08	19	chr22:45080271..45082569	2.299	ADAM12	ADAM12
chr10	1.84e-08	27	chr10:70457596..70572461	114.866	NA	LOC101106781,LOC114116713
chr1	1.85e-08	19	chr1:130672055..130757897	85.843	NA	LOC105613472,LOC132658340
chr1	1.89e-08	16	chr1:255290121..255317096	26.976	NA	LOC105604327
chr3	1.92e-08	15	chr3:115827934..115829971	2.038	PPP1R12A	PPP1R12A
chr7	2.22e-08	23	chr7:32038757..32068886	30.13	SPRED1	SPRED1
chr3	2.34e-08	37	chr3:62179262..62298955	119.694	EDAR	EDAR,LOC114113930,SH3RF3
chr3	2.46e-08	15	chr3:214189957..214194848	4.892	DCP1B	CACNA1C,DCP1B
chr2	2.77e-08	22	chr2:7577087..7602616	25.53	PAPPA	PAPPA
chr15	3.02e-08	19	chr15:47152197..47155480	3.284	NA	LOC114118417
chr5	3.05e-08	18	chr5:47153897..47176495	22.599	FAM13B	FAM13B,LOC114115088
chr3	3.09e-08	15	chr3:138726406..138728896	2.491	VDR	VDR
chr26	3.11e-08	30	chr26:2807180..2849351	42.172	CSMD1	CSMD1
chr15	3.43e-08	19	chr15:49313265..49315169	1.905	TRIM68	TRIM68

## Sheet: T.S9
Supplementary Table S9 Functional annotation summary of the 126,075 TSNSSs
intron_variant	50250	0.396835
missense_variant	493	0.00389332
stop_lost	8	6.31777e-05
star_lost	4	3.15888e-05
start_codon_gain	248	0.00195851
intergenic	71748	0.566609
synonymous_variant	549	0.00433557
splice_region_variant	95	0.000750235
upstream_gene_variant	1126	0.00889226
downstream_gene_variant	2106	0.0166315

[truncated: 4 more sheets: T.S10, T.S11, T.S12, T.S13]
